# Supplementary material for: (4R)-4-(Biphenyl-4-yl)-7-chloro-1,2,3,4-tetra­hydro­quinoline
Source: Acta Crystallogr Sect E Struct Rep Online. 2011 Sep 30;67(Pt 10):o2747. doi: 10.1107/S160053681103830X (PMC3201410; doi:10.1107/S160053681103830X)
Supplement: Supplementary file 1 [file e-67-o2747-sup1.cif]

##############################################################################
#                                                                            #
# This CIF contains the data in a paper accepted for publication in          #
# Acta Crystallographica Section E. It conforms to the requirements of       #
# Notes for Authors for Acta Crystallographica Section E, and has been       #
# peer reviewed under the auspices of the IUCr Commission on Journals.       #
#                                                                            #
# Full details of the Crystallographic Information File format               #
# are given in the paper "The Crystallographic Information File (CIF):       #
# a New Standard Archive File for Crystallography" by S. R. Hall, F. H.      #
# Allen and I. D. Brown [Acta Cryst. (1991), A47, 655-685].                  #
#                                                                            #
# The current version of the core CIF dictionary is obtainable from          #
# ftp://ftp.iucr.org/pub/cif_core.dic.                                       #
#                                                                            #
# Software is freely available for graphical display of the structure(s)     #
# in this CIF. For information consult the CIF software page                 #
# http://www.iucr.org/resources/cif/software.                                #
#                                                                            #
# This file may be used for bona fide research purposes within the           #
# scientific community so long as proper attribution is given to the journal # 
# article from which it was obtained.                                        #
#                                                                            #
##############################################################################
data_I
_audit_creation_method     SHELXL-97
_chemical_name_systematic
;
(4<i>R</i>)-4-(biphenyl-4-yl)-7-chloro-1,2,3,4-tetrahydroquinoline
;
_chemical_name_common     ?
_chemical_formula_moiety     'C21 H18 Cl N'
_chemical_formula_sum     'C21 H18 Cl N'
_chemical_formula_iupac     'C21 H18 Cl N'
_chemical_formula_weight     319.81
_chemical_melting_point     ?
_symmetry_cell_setting     orthorhombic
_symmetry_space_group_name_H-M     'P 21 21 21'
_symmetry_space_group_name_Hall     'P 2ac 2ab'
loop_
    _symmetry_equiv_pos_as_xyz
    'x, y, z'
    '-x+1/2, -y, z+1/2'
    '-x, y+1/2, -z+1/2'
    'x+1/2, -y+1/2, -z'
_cell_length_a     5.5354(4)
_cell_length_b     8.0039(4)
_cell_length_c     35.8207(17)
_cell_angle_alpha     90.00
_cell_angle_beta     90.00
_cell_angle_gamma     90.00
_cell_volume     1587.03(16)
_cell_formula_units_Z     4
_cell_measurement_reflns_used     18030
_cell_measurement_theta_min     2.3
_cell_measurement_theta_max     26.4
_cell_measurement_temperature     173(2)
_exptl_crystal_description     plate
_exptl_crystal_colour     colourless
_exptl_crystal_size_max     0.35
_exptl_crystal_size_mid     0.21
_exptl_crystal_size_min     0.11
_exptl_crystal_density_diffrn     1.339
_exptl_crystal_density_meas     ?
_exptl_crystal_density_method     'not measured'
_exptl_crystal_F_000     672
_exptl_absorpt_coefficient_mu     0.240
_exptl_absorpt_correction_type     multi-scan
_exptl_absorpt_process_details     '(MULABS; Spek, 2009; Blessing, 1995)'
_exptl_absorpt_correction_T_min     0.9209
_exptl_absorpt_correction_T_max     0.9841
_exptl_special_details
;
 ;
;
_diffrn_ambient_temperature     173(2)
_diffrn_radiation_type     MoK\a
_diffrn_radiation_wavelength     0.71073
_diffrn_radiation_source     'fine-focus sealed tube'
_diffrn_radiation_monochromator     graphite
_diffrn_measurement_device_type     'STOE IPDS II two-circle-diffractometer'
_diffrn_measurement_method     \w
_diffrn_detector_area_resol_mean     ?
_diffrn_reflns_number     18042
_diffrn_reflns_av_R_equivalents     0.0594
_diffrn_reflns_av_sigmaI/netI     0.0295
_diffrn_reflns_theta_min     2.27
_diffrn_reflns_theta_max     25.91
_diffrn_reflns_theta_full     25.00
_diffrn_measured_fraction_theta_max     0.998
_diffrn_measured_fraction_theta_full     0.999
_diffrn_reflns_limit_h_min     -6
_diffrn_reflns_limit_h_max     6
_diffrn_reflns_limit_k_min     -9
_diffrn_reflns_limit_k_max     9
_diffrn_reflns_limit_l_min     -43
_diffrn_reflns_limit_l_max     44
_diffrn_standards_number     0
_diffrn_standards_interval_count     .
_diffrn_standards_interval_time     .
_diffrn_standards_decay_%     ?
_refine_special_details
;
Refinement of <i>F</i>^2^ against ALL reflections. The weighted <i>R</i>-factor
<i>wR</i> and goodness of fit <i>S</i> are based on <i>F</i>^2^, conventional
<i>R</i>-factors <i>R</i> are based on <i>F</i>, with <i>F</i> set to zero for
negative <i>F</i>^2^. The threshold expression of <i>F</i>^2^ >
\s(<i>F</i>^2^) is used only for calculating <i>R</i>-factors(gt) <i>etc</i>.
and is not relevant to the choice of reflections for refinement.
<i>R</i>-factors based on <i>F</i>^2^ are statistically about twice as large
as those based on <i>F</i>, and <i>R</i>- factors based on ALL data will be
even larger.
;
_reflns_number_total     3071
_reflns_number_gt     2867
_reflns_threshold_expression     I>2\s(I)
_refine_ls_structure_factor_coef     Fsqd
_refine_ls_matrix_type     full
_refine_ls_R_factor_all     0.0327
_refine_ls_R_factor_gt     0.0300
_refine_ls_wR_factor_gt     0.0774
_refine_ls_wR_factor_ref     0.0787
_refine_ls_goodness_of_fit_ref     1.045
_refine_ls_restrained_S_all     1.045
_refine_ls_number_reflns     3071
_refine_ls_number_parameters     213
_refine_ls_number_restraints     0
_refine_ls_hydrogen_treatment     mixed
_refine_ls_weighting_scheme     calc
_refine_ls_weighting_details
         'calc w=1/[\s^2^(Fo^2^)+(0.0482P)^2^+0.1208P] where P=(Fo^2^+2Fc^2^)/3'
_atom_sites_solution_hydrogens     geom
_atom_sites_solution_primary     direct
_atom_sites_solution_secondary     difmap
_refine_ls_shift/su_max     0.000
_refine_ls_shift/su_mean     0.000
_refine_diff_density_max     0.209
_refine_diff_density_min     -0.183
_refine_ls_extinction_method     SHELXL
_refine_ls_extinction_coef     0.026(2)
_refine_ls_extinction_expression
                                  'Fc^*^=kFc[1+0.001xFc^2^\l^3^/sin(2\q)]^-1/4^'
_refine_ls_abs_structure_details     'Flack (1983), 1240 Friedel pairs'
_refine_ls_abs_structure_Flack     0.01(5)
loop_
    _atom_type_symbol
    _atom_type_description
    _atom_type_scat_dispersion_real
    _atom_type_scat_dispersion_imag
    _atom_type_scat_source
    'C' 'C' 0.0033 0.0016
                         'International Tables Vol C Tables 4.2.6.8 and 6.1.1.4'
    'H' 'H' 0.0000 0.0000
                         'International Tables Vol C Tables 4.2.6.8 and 6.1.1.4'
    'Cl' 'Cl' 0.1484 0.1585
                         'International Tables Vol C Tables 4.2.6.8 and 6.1.1.4'
    'N' 'N' 0.0061 0.0033
                         'International Tables Vol C Tables 4.2.6.8 and 6.1.1.4'
_computing_data_collection     'X-Area (Stoe & Cie, 2001)'
_computing_cell_refinement     'X-Area (Stoe & Cie, 2001)'
_computing_data_reduction     'X-Area (Stoe & Cie, 2001)'
_computing_structure_solution     'SHELXS97 (Sheldrick, 2008)'
_computing_structure_refinement     'SHELXL97 (Sheldrick, 2008)'
_computing_molecular_graphics     'XP (Sheldrick, 2008)'
_computing_publication_material     'SHELXL97 (Sheldrick, 2008)'
loop_
    _atom_site_type_symbol
    _atom_site_label
    _atom_site_fract_x
    _atom_site_fract_y
    _atom_site_fract_z
    _atom_site_U_iso_or_equiv
    _atom_site_adp_type
    _atom_site_calc_flag
    _atom_site_refinement_flags
    _atom_site_occupancy
    _atom_site_symmetry_multiplicity
    _atom_site_disorder_assembly
    _atom_site_disorder_group
    Cl Cl1 0.19210(10) 0.59051(5) 0.005768(11) 0.04965(15) Uani d . 1 1 . .
    N N1 0.1122(3) 0.01504(19) 0.06517(4) 0.0428(4) Uani d . 1 1 . .
    H H1 -0.002(5) 0.000(3) 0.0477(7) 0.059(6) Uiso d . 1 1 . .
    C C2 0.1862(4) -0.12356(19) 0.08883(4) 0.0407(4) Uani d . 1 1 . .
    H H2A 0.1373 -0.2302 0.0771 0.049 Uiso calc R 1 1 . .
    H H2B 0.1034 -0.1151 0.1133 0.049 Uiso calc R 1 1 . .
    C C3 0.4575(4) -0.12319(19) 0.09483(5) 0.0406(4) Uani d . 1 1 . .
    H H3A 0.5403 -0.1469 0.0709 0.049 Uiso calc R 1 1 . .
    H H3B 0.5017 -0.2120 0.1128 0.049 Uiso calc R 1 1 . .
    C C4 0.5406(3) 0.04765(18) 0.10990(4) 0.0317(3) Uani d . 1 1 . .
    H H4 0.7213 0.0481 0.1100 0.038 Uiso calc R 1 1 . .
    C C5 0.4573(3) 0.18288(17) 0.08315(4) 0.0281(3) Uani d . 1 1 . .
    C C6 0.2442(3) 0.15963(19) 0.06229(4) 0.0308(3) Uani d . 1 1 . .
    C C7 0.1654(3) 0.28714(19) 0.03814(4) 0.0331(3) Uani d . 1 1 . .
    H H7 0.0211 0.2739 0.0241 0.040 Uiso calc R 1 1 . .
    C C8 0.3000(3) 0.43151(18) 0.03507(4) 0.0337(3) Uani d . 1 1 . .
    C C9 0.5160(3) 0.45488(18) 0.05393(4) 0.0349(3) Uani d . 1 1 . .
    H H9 0.6092 0.5534 0.0506 0.042 Uiso calc R 1 1 . .
    C C10 0.5906(3) 0.32869(19) 0.07781(4) 0.0327(3) Uani d . 1 1 . .
    H H10 0.7381 0.3421 0.0910 0.039 Uiso calc R 1 1 . .
    C C11 0.4564(3) 0.07013(17) 0.15017(4) 0.0277(3) Uani d . 1 1 . .
    C C12 0.5861(3) -0.00906(19) 0.17846(4) 0.0319(3) Uani d . 1 1 . .
    H H12 0.7295 -0.0682 0.1723 0.038 Uiso calc R 1 1 . .
    C C13 0.5108(3) -0.00350(18) 0.21525(4) 0.0311(3) Uani d . 1 1 . .
    H H13 0.6035 -0.0590 0.2338 0.037 Uiso calc R 1 1 . .
    C C14 0.3006(3) 0.08229(16) 0.22576(4) 0.0248(3) Uani d . 1 1 . .
    C C15 0.1743(3) 0.16460(19) 0.19743(4) 0.0304(3) Uani d . 1 1 . .
    H H15 0.0325 0.2257 0.2035 0.037 Uiso calc R 1 1 . .
    C C16 0.2518(3) 0.15902(19) 0.16041(4) 0.0310(3) Uani d . 1 1 . .
    H H16 0.1628 0.2172 0.1418 0.037 Uiso calc R 1 1 . .
    C C21 0.2160(3) 0.08270(16) 0.26536(4) 0.0249(3) Uani d . 1 1 . .
    C C22 0.3477(3) 0.00061(19) 0.29322(4) 0.0351(4) Uani d . 1 1 . .
    H H22 0.4934 -0.0551 0.2868 0.042 Uiso calc R 1 1 . .
    C C23 0.2701(3) -0.0012(2) 0.33005(4) 0.0403(4) Uani d . 1 1 . .
    H H23 0.3632 -0.0577 0.3484 0.048 Uiso calc R 1 1 . .
    C C24 0.0585(3) 0.07846(19) 0.34030(4) 0.0357(4) Uani d . 1 1 . .
    H H24 0.0048 0.0762 0.3655 0.043 Uiso calc R 1 1 . .
    C C25 -0.0739(3) 0.1618(2) 0.31320(5) 0.0371(4) Uani d . 1 1 . .
    H H25 -0.2188 0.2178 0.3199 0.045 Uiso calc R 1 1 . .
    C C26 0.0041(3) 0.16382(19) 0.27635(4) 0.0321(3) Uani d . 1 1 . .
    H H26 -0.0888 0.2217 0.2582 0.039 Uiso calc R 1 1 . .
loop_
    _atom_site_aniso_label
    _atom_site_aniso_U_11
    _atom_site_aniso_U_22
    _atom_site_aniso_U_33
    _atom_site_aniso_U_12
    _atom_site_aniso_U_13
    _atom_site_aniso_U_23
    Cl1 0.0746(3) 0.0413(2) 0.0330(2) 0.0169(2) 0.0022(2) 0.00881(16)
    N1 0.0445(8) 0.0444(8) 0.0394(8) -0.0146(7) -0.0043(7) 0.0067(6)
    C2 0.0615(11) 0.0297(7) 0.0309(8) -0.0111(8) 0.0079(8) -0.0035(6)
    C3 0.0623(11) 0.0287(8) 0.0309(8) 0.0079(8) 0.0097(8) -0.0005(6)
    C4 0.0329(7) 0.0325(7) 0.0296(7) 0.0056(6) 0.0058(6) 0.0022(6)
    C5 0.0316(8) 0.0290(7) 0.0237(7) 0.0038(6) 0.0040(6) -0.0007(5)
    C6 0.0341(8) 0.0337(7) 0.0246(7) -0.0020(6) 0.0060(6) -0.0018(5)
    C7 0.0337(8) 0.0420(8) 0.0237(7) 0.0033(7) 0.0008(6) -0.0011(6)
    C8 0.0473(9) 0.0304(7) 0.0235(7) 0.0083(7) 0.0045(7) 0.0002(5)
    C9 0.0461(9) 0.0271(7) 0.0315(7) -0.0031(7) 0.0041(7) -0.0018(6)
    C10 0.0351(8) 0.0345(7) 0.0284(7) -0.0023(6) 0.0025(6) -0.0044(6)
    C11 0.0301(7) 0.0250(6) 0.0280(7) -0.0008(6) 0.0016(6) 0.0003(6)
    C12 0.0287(7) 0.0335(8) 0.0336(8) 0.0093(6) 0.0012(6) 0.0005(6)
    C13 0.0312(7) 0.0327(7) 0.0294(7) 0.0073(6) -0.0046(6) 0.0016(6)
    C14 0.0253(6) 0.0214(6) 0.0278(6) -0.0025(6) -0.0017(6) -0.0012(5)
    C15 0.0278(7) 0.0329(7) 0.0306(7) 0.0083(6) 0.0009(6) -0.0003(6)
    C16 0.0312(8) 0.0334(7) 0.0285(7) 0.0079(6) -0.0021(6) 0.0037(6)
    C21 0.0281(7) 0.0201(6) 0.0266(6) -0.0038(6) -0.0018(5) -0.0023(5)
    C22 0.0377(8) 0.0345(8) 0.0330(8) 0.0069(7) 0.0011(7) 0.0025(6)
    C23 0.0523(10) 0.0389(8) 0.0296(8) 0.0077(7) -0.0025(7) 0.0058(6)
    C24 0.0491(9) 0.0307(7) 0.0273(7) -0.0037(7) 0.0057(7) -0.0027(6)
    C25 0.0374(9) 0.0396(8) 0.0344(8) 0.0023(7) 0.0045(7) -0.0068(7)
    C26 0.0317(8) 0.0345(7) 0.0302(7) 0.0036(7) -0.0027(6) -0.0013(6)
_geom_special_details
;
All e.s.d.'s (except the e.s.d. in the dihedral angle between two l.s. planes)
are estimated using the full covariance matrix. The cell e.s.d.'s are taken
into account individually in the estimation of e.s.d.'s in distances, angles
and torsion angles; correlations between e.s.d.'s in cell parameters are only
used when they are defined by crystal symmetry. An approximate (isotropic)
treatment of cell e.s.d.'s is used for estimating e.s.d.'s involving l.s.
planes.
;
loop_
    _geom_bond_atom_site_label_1
    _geom_bond_atom_site_label_2
    _geom_bond_site_symmetry_2
    _geom_bond_distance
    _geom_bond_publ_flag
    Cl1 C8 . 1.7545(15) ?
    N1 C6 . 1.372(2) ?
    N1 C2 . 1.455(2) ?
    N1 H1 . 0.90(3) ?
    C2 C3 . 1.517(3) ?
    C2 H2A . 0.9900 ?
    C2 H2B . 0.9900 ?
    C3 C4 . 1.540(2) ?
    C3 H3A . 0.9900 ?
    C3 H3B . 0.9900 ?
    C4 C5 . 1.5175(19) ?
    C4 C11 . 1.5267(19) ?
    C4 H4 . 1.0000 ?
    C5 C10 . 1.394(2) ?
    C5 C6 . 1.409(2) ?
    C6 C7 . 1.407(2) ?
    C7 C8 . 1.379(2) ?
    C7 H7 . 0.9500 ?
    C8 C9 . 1.386(2) ?
    C9 C10 . 1.386(2) ?
    C9 H9 . 0.9500 ?
    C10 H10 . 0.9500 ?
    C11 C16 . 1.387(2) ?
    C11 C12 . 1.394(2) ?
    C12 C13 . 1.383(2) ?
    C12 H12 . 0.9500 ?
    C13 C14 . 1.402(2) ?
    C13 H13 . 0.9500 ?
    C14 C15 . 1.397(2) ?
    C14 C21 . 1.4937(19) ?
    C15 C16 . 1.395(2) ?
    C15 H15 . 0.9500 ?
    C16 H16 . 0.9500 ?
    C21 C26 . 1.398(2) ?
    C21 C22 . 1.399(2) ?
    C22 C23 . 1.388(2) ?
    C22 H22 . 0.9500 ?
    C23 C24 . 1.383(2) ?
    C23 H23 . 0.9500 ?
    C24 C25 . 1.387(2) ?
    C24 H24 . 0.9500 ?
    C25 C26 . 1.389(2) ?
    C25 H25 . 0.9500 ?
    C26 H26 . 0.9500 ?
loop_
    _geom_angle_atom_site_label_1
    _geom_angle_atom_site_label_2
    _geom_angle_atom_site_label_3
    _geom_angle_site_symmetry_1
    _geom_angle_site_symmetry_3
    _geom_angle
    _geom_angle_publ_flag
    C6 N1 C2 . . 122.48(15) ?
    C6 N1 H1 . . 115.7(15) ?
    C2 N1 H1 . . 120.3(15) ?
    N1 C2 C3 . . 111.07(14) ?
    N1 C2 H2A . . 109.4 ?
    C3 C2 H2A . . 109.4 ?
    N1 C2 H2B . . 109.4 ?
    C3 C2 H2B . . 109.4 ?
    H2A C2 H2B . . 108.0 ?
    C2 C3 C4 . . 110.31(13) ?
    C2 C3 H3A . . 109.6 ?
    C4 C3 H3A . . 109.6 ?
    C2 C3 H3B . . 109.6 ?
    C4 C3 H3B . . 109.6 ?
    H3A C3 H3B . . 108.1 ?
    C5 C4 C11 . . 114.82(12) ?
    C5 C4 C3 . . 108.73(13) ?
    C11 C4 C3 . . 110.15(12) ?
    C5 C4 H4 . . 107.6 ?
    C11 C4 H4 . . 107.6 ?
    C3 C4 H4 . . 107.6 ?
    C10 C5 C6 . . 118.75(14) ?
    C10 C5 C4 . . 121.53(14) ?
    C6 C5 C4 . . 119.69(13) ?
    N1 C6 C7 . . 119.52(15) ?
    N1 C6 C5 . . 121.15(14) ?
    C7 C6 C5 . . 119.33(14) ?
    C8 C7 C6 . . 119.28(14) ?
    C8 C7 H7 . . 120.4 ?
    C6 C7 H7 . . 120.4 ?
    C7 C8 C9 . . 122.71(14) ?
    C7 C8 Cl1 . . 118.13(13) ?
    C9 C8 Cl1 . . 119.17(12) ?
    C8 C9 C10 . . 117.34(14) ?
    C8 C9 H9 . . 121.3 ?
    C10 C9 H9 . . 121.3 ?
    C9 C10 C5 . . 122.47(15) ?
    C9 C10 H10 . . 118.8 ?
    C5 C10 H10 . . 118.8 ?
    C16 C11 C12 . . 117.50(13) ?
    C16 C11 C4 . . 124.03(13) ?
    C12 C11 C4 . . 118.41(13) ?
    C13 C12 C11 . . 121.50(13) ?
    C13 C12 H12 . . 119.2 ?
    C11 C12 H12 . . 119.2 ?
    C12 C13 C14 . . 121.44(13) ?
    C12 C13 H13 . . 119.3 ?
    C14 C13 H13 . . 119.3 ?
    C15 C14 C13 . . 116.80(13) ?
    C15 C14 C21 . . 122.13(12) ?
    C13 C14 C21 . . 121.06(12) ?
    C16 C15 C14 . . 121.43(13) ?
    C16 C15 H15 . . 119.3 ?
    C14 C15 H15 . . 119.3 ?
    C11 C16 C15 . . 121.28(13) ?
    C11 C16 H16 . . 119.4 ?
    C15 C16 H16 . . 119.4 ?
    C26 C21 C22 . . 117.03(13) ?
    C26 C21 C14 . . 122.11(12) ?
    C22 C21 C14 . . 120.86(13) ?
    C23 C22 C21 . . 121.44(15) ?
    C23 C22 H22 . . 119.3 ?
    C21 C22 H22 . . 119.3 ?
    C24 C23 C22 . . 120.65(15) ?
    C24 C23 H23 . . 119.7 ?
    C22 C23 H23 . . 119.7 ?
    C23 C24 C25 . . 118.89(14) ?
    C23 C24 H24 . . 120.6 ?
    C25 C24 H24 . . 120.6 ?
    C24 C25 C26 . . 120.44(15) ?
    C24 C25 H25 . . 119.8 ?
    C26 C25 H25 . . 119.8 ?
    C25 C26 C21 . . 121.54(14) ?
    C25 C26 H26 . . 119.2 ?
    C21 C26 H26 . . 119.2 ?
loop_
    _geom_torsion_atom_site_label_1
    _geom_torsion_atom_site_label_2
    _geom_torsion_atom_site_label_3
    _geom_torsion_atom_site_label_4
    _geom_torsion_site_symmetry_1
    _geom_torsion_site_symmetry_2
    _geom_torsion_site_symmetry_3
    _geom_torsion_site_symmetry_4
    _geom_torsion
    _geom_torsion_publ_flag
    C6 N1 C2 C3 . . . . -25.4(2) ?
    N1 C2 C3 C4 . . . . 54.08(17) ?
    C2 C3 C4 C5 . . . . -55.71(17) ?
    C2 C3 C4 C11 . . . . 70.92(17) ?
    C11 C4 C5 C10 . . . . 88.01(17) ?
    C3 C4 C5 C10 . . . . -148.10(14) ?
    C11 C4 C5 C6 . . . . -93.87(16) ?
    C3 C4 C5 C6 . . . . 30.02(18) ?
    C2 N1 C6 C7 . . . . 178.40(14) ?
    C2 N1 C6 C5 . . . . -1.7(2) ?
    C10 C5 C6 N1 . . . . 176.93(14) ?
    C4 C5 C6 N1 . . . . -1.2(2) ?
    C10 C5 C6 C7 . . . . -3.2(2) ?
    C4 C5 C6 C7 . . . . 178.64(13) ?
    N1 C6 C7 C8 . . . . -179.37(14) ?
    C5 C6 C7 C8 . . . . 0.7(2) ?
    C6 C7 C8 C9 . . . . 2.3(2) ?
    C6 C7 C8 Cl1 . . . . -178.17(11) ?
    C7 C8 C9 C10 . . . . -2.6(2) ?
    Cl1 C8 C9 C10 . . . . 177.80(11) ?
    C8 C9 C10 C5 . . . . 0.0(2) ?
    C6 C5 C10 C9 . . . . 2.8(2) ?
    C4 C5 C10 C9 . . . . -179.01(14) ?
    C5 C4 C11 C16 . . . . 24.9(2) ?
    C3 C4 C11 C16 . . . . -98.23(17) ?
    C5 C4 C11 C12 . . . . -157.97(14) ?
    C3 C4 C11 C12 . . . . 78.90(17) ?
    C16 C11 C12 C13 . . . . 1.8(2) ?
    C4 C11 C12 C13 . . . . -175.56(15) ?
    C11 C12 C13 C14 . . . . -0.1(2) ?
    C12 C13 C14 C15 . . . . -1.3(2) ?
    C12 C13 C14 C21 . . . . 177.88(14) ?
    C13 C14 C15 C16 . . . . 1.1(2) ?
    C21 C14 C15 C16 . . . . -178.13(13) ?
    C12 C11 C16 C15 . . . . -2.0(2) ?
    C4 C11 C16 C15 . . . . 175.14(14) ?
    C14 C15 C16 C11 . . . . 0.6(2) ?
    C15 C14 C21 C26 . . . . 0.8(2) ?
    C13 C14 C21 C26 . . . . -178.40(13) ?
    C15 C14 C21 C22 . . . . -179.32(14) ?
    C13 C14 C21 C22 . . . . 1.5(2) ?
    C26 C21 C22 C23 . . . . 0.5(2) ?
    C14 C21 C22 C23 . . . . -179.43(14) ?
    C21 C22 C23 C24 . . . . 0.1(2) ?
    C22 C23 C24 C25 . . . . -0.6(2) ?
    C23 C24 C25 C26 . . . . 0.5(2) ?
    C24 C25 C26 C21 . . . . 0.1(2) ?
    C22 C21 C26 C25 . . . . -0.6(2) ?
    C14 C21 C26 C25 . . . . 179.31(14) ?
loop_
    _geom_hbond_atom_site_label_D
    _geom_hbond_atom_site_label_H
    _geom_hbond_atom_site_label_A
    _geom_hbond_site_symmetry_A
    _geom_hbond_distance_DH
    _geom_hbond_distance_HA
    _geom_hbond_distance_DA
    _geom_hbond_angle_DHA
    N1 H1 Cl1 4_455 0.90(3) 2.66(3) 3.5466(17) 171(2)
data_global
_journal_date_recd_electronic     2011-09-09
_journal_date_accepted     2011-09-19
_journal_name_full     'Acta Crystallographica, Section E'
_journal_year     2011
_journal_volume     67
_journal_issue     10
_journal_page_first     o2747
_journal_page_last     o2747
_journal_paper_category     QO
_journal_coeditor_code     LR2028
_publ_contact_author
;
      Dr. Michael Bolte
      Institut f\"ur Anorganische Chemie
      J. W. Goethe-Universit\"at
      Max-von-Laue-Str. 7
      60438 Frankfurt/Main
      Germany
;
_publ_contact_author_email     bolte@chemie.uni-frankfurt.de
_publ_contact_author_fax     '49 69 798 29239'
_publ_contact_author_phone     '49 69 798 29136'
_publ_section_title
;
(4<i>R</i>)-4-(Biphenyl-4-yl)-7-chloro-1,2,3,4-tetrahydroquinoline
;
loop_
    _publ_author_name
    _publ_author_address
    'Theissmann, Thomas'
;     Institute of Organic Chemistry
      RWTH Aachen University
      Landoltweg 1,
      52074 Aachen
      Germany
;
    'Bolte, Michael'
;     Institut f\"ur Anorganische Chemie
      J. W. Goethe-Universit\"at Frankfurt
      Max-von-Laue-Str. 7
      60438 Frankfurt/Main
      Germany
;
