# Supplementary material for: (4R)-4-(Biphenyl-4-yl)-7-chloro-1,2,3,4-tetra­hydro­quinoline
Source: Acta Crystallogr Sect E Struct Rep Online. 2011 Sep 30;67(Pt 10):o2747. doi: 10.1107/S160053681103830X (PMC3201410; doi:10.1107/S160053681103830X)
Supplement: Supplementary file 2 [file e-67-o2747-Isup2.hkl]

# 
# h,k,l, Fc-squared, Fo-squared, sigma(Fo-squared) and status flag 
# 
data_I
_shelx_title ' mr19 in P 21 21 21' 
_shelx_refln_list_code          4 
_shelx_F_calc_maximum      119.07 
_exptl_crystal_F_000       672.00 
_reflns_d_resolution_high  0.8132 
 
loop_ 
 _symmetry_equiv_pos_as_xyz 
 'x, y, z' 
 '-x+1/2, -y, z+1/2' 
 '-x, y+1/2, -z+1/2' 
 'x+1/2, -y+1/2, -z' 
 
_cell_length_a     5.5354 
_cell_length_b     8.0039 
_cell_length_c    35.8207 
_cell_angle_alpha  90.000 
_cell_angle_beta   90.000 
_cell_angle_gamma  90.000 
 
_shelx_F_squared_multiplier     1.000 
 
loop_ 
 _refln_index_h 
 _refln_index_k 
 _refln_index_l 
 _refln_F_squared_calc 
 _refln_F_squared_meas 
 _refln_F_squared_sigma 
 _refln_observed_status 
   2   0   0       44.36       34.80      3.59 o 
   4   0   0      976.50     1130.58     27.33 o 
   6   0   0        6.97        4.82      3.23 o 
   1   1   0     3727.62     3619.90     46.96 o 
   2   1   0        2.06        4.20      2.23 o 
   3   1   0        3.80        3.95      2.04 o 
   4   1   0       11.95        7.24      2.40 o 
   5   1   0       50.03       50.32      2.44 o 
   6   1   0       25.99       24.05      2.99 o 
   0   2   0    14176.87    14987.35    711.43 o 
   1   2   0     4853.30     4899.31     53.41 o 
   2   2   0       51.57       56.49      2.26 o 
   3   2   0      105.09       93.80      2.74 o 
   4   2   0       14.14       16.33      2.27 o 
   5   2   0       56.51       62.86      2.71 o 
   6   2   0        5.89        8.28      2.99 o 
   1   3   0      359.13      402.21     11.76 o 
   2   3   0      812.01      843.95     15.61 o 
   3   3   0        0.13        2.01      2.03 o 
   4   3   0      974.17      913.94     23.50 o 
   5   3   0      191.06      184.23      7.02 o 
   6   3   0        7.69        7.81      2.65 o 
   0   4   0      644.51      717.45     17.76 o 
   1   4   0       25.33       24.56      2.12 o 
   2   4   0      813.79      821.66     25.14 o 
   3   4   0      231.77      237.46      4.28 o 
   4   4   0      211.05      212.64      9.07 o 
   5   4   0       60.01       60.33      2.93 o 
   6   4   0       15.00       12.35      2.91 o 
   1   5   0      544.25      506.56     10.37 o 
   2   5   0       40.84       44.43      2.39 o 
   3   5   0      194.87      195.23      4.06 o 
   4   5   0      162.21      164.66      7.00 o 
   5   5   0       24.32       19.47      2.56 o 
   0   6   0       67.82       81.61      4.58 o 
   1   6   0       19.53       27.32      1.67 o 
   2   6   0      296.54      294.15      8.02 o 
   3   6   0       11.13        7.87      2.04 o 
   4   6   0        1.23        5.82      2.13 o 
   5   6   0        8.36        8.14      2.48 o 
   1   7   0      630.79      626.71     11.66 o 
   2   7   0      106.74       89.37      2.17 o 
   3   7   0      157.61      138.27      3.89 o 
   4   7   0      109.13      115.19      2.57 o 
   0   8   0      124.28      125.01      5.74 o 
   1   8   0       75.93       78.02      2.51 o 
   2   8   0       18.62       19.49      2.14 o 
   3   8   0       25.34       22.56      2.40 o 
   1   9   0       38.36       39.82      2.40 o 
   2   9   0       54.33       45.82      2.43 o 
   1   0   1     1485.61     1406.94     19.93 o 
   2   0   1     6944.66     7199.13    117.90 o 
   3   0   1      243.31      268.63      3.22 o 
   4   0   1      430.66      430.07      4.11 o 
   5   0   1        0.41        1.14      2.41 o 
   6   0   1        5.54        6.68      2.69 o 
  -6   1   1        7.63       10.66      2.54 o 
  -5   1   1       48.17       51.42      2.25 o 
  -4   1   1       37.38       41.59      2.34 o 
  -3   1   1      431.94      489.77      3.82 o 
  -2   1   1       31.75       32.25      2.85 o 
  -1   1   1     2284.23     2158.85     51.19 o 
   0   1   1     1305.58     1138.12     31.09 o 
   1   1   1     2313.07     2203.81     49.25 o 
   2   1   1       36.66       37.27      3.02 o 
   3   1   1      453.97      476.51     11.93 o 
   4   1   1       36.61       38.95      2.33 o 
   5   1   1       49.85       49.96      2.47 o 
   6   1   1        7.57        7.74      2.93 o 
  -6   2   1        1.58        3.07      2.79 o 
  -5   2   1      153.97      164.00      2.90 o 
  -4   2   1      273.59      284.49      8.09 o 
  -3   2   1       82.33       83.00      2.46 o 
  -2   2   1      257.96      258.09      5.97 o 
  -1   2   1     6582.54     6816.61     93.96 o 
   0   2   1     8856.38     8992.13    271.00 o 
   1   2   1     6707.86     6761.44    193.34 o 
   2   2   1      255.20      247.58      5.98 o 
   3   2   1       82.70       79.18      2.28 o 
   4   2   1      266.42      284.35      3.32 o 
   5   2   1      152.89      157.44      3.26 o 
   6   2   1        1.47        2.99      2.45 o 
  -6   3   1       18.16       18.40      2.65 o 
  -5   3   1       44.74       43.99      2.32 o 
  -4   3   1      659.92      669.37      8.45 o 
  -3   3   1       34.69       39.21      2.42 o 
  -2   3   1      608.00      598.97     15.05 o 
  -1   3   1     1293.30     1363.17     37.24 o 
   0   3   1     1664.94     1543.65     33.87 o 
   1   3   1     1291.18     1382.25     30.23 o 
   2   3   1      620.19      592.32     21.35 o 
   3   3   1       34.23       40.07      2.38 o 
   4   3   1      657.60      683.20     10.57 o 
   5   3   1       44.18       43.62      2.43 o 
   6   3   1       17.87       16.81      2.64 o 
  -6   4   1        8.92        9.86      2.94 o 
  -5   4   1      178.54      177.41      6.86 o 
  -4   4   1      189.35      191.50      4.40 o 
  -3   4   1       14.32       15.54      2.01 o 
  -2   4   1       42.31       45.96      2.13 o 
  -1   4   1      787.24      817.69      9.33 o 
   0   4   1        2.14        0.39      1.35 o 
   1   4   1      825.11      843.27     14.86 o 
   2   4   1       43.79       50.97      3.00 o 
   3   4   1       14.65       16.75      2.13 o 
   4   4   1      187.31      192.73      4.36 o 
   5   4   1      177.33      165.91      7.12 o 
   6   4   1        9.55        8.89      3.34 o 
  -5   5   1        8.89       13.13      2.67 o 
  -4   5   1       39.15       37.34      2.33 o 
  -3   5   1      236.20      229.05      6.74 o 
  -2   5   1      312.55      340.40     11.67 o 
  -1   5   1      186.04      181.52      5.91 o 
   0   5   1       83.25       81.72      1.95 o 
   1   5   1      183.18      177.65      4.10 o 
   2   5   1      311.27      334.34     10.13 o 
   3   5   1      247.05      242.48      5.40 o 
   4   5   1       40.27       40.00      3.56 o 
   5   5   1        7.73        8.52      2.36 o 
  -5   6   1       15.16       16.63      2.42 o 
  -4   6   1       70.66       73.86      4.26 o 
  -3   6   1      130.97      117.78      3.87 o 
  -2   6   1       43.00       43.87      1.98 o 
  -1   6   1       53.86       55.44      1.92 o 
   0   6   1       43.30       41.73      1.71 o 
   1   6   1       52.70       53.43      1.75 o 
   2   6   1       38.42       35.28      2.00 o 
   3   6   1      131.13      125.69      4.43 o 
   4   6   1       71.05       77.96      3.58 o 
   5   6   1       15.72       15.86      2.35 o 
  -4   7   1       53.30       56.29      2.67 o 
  -3   7   1      168.62      163.97      4.94 o 
  -2   7   1       14.08       17.72      2.07 o 
  -1   7   1      129.90      133.43      3.59 o 
   0   7   1     1675.42     1771.22     46.67 o 
   1   7   1      129.20      129.21      2.80 o 
   2   7   1       13.52       21.05      2.05 o 
   3   7   1      167.86      171.42      4.11 o 
   4   7   1       53.24       49.05      2.44 o 
  -3   8   1       24.29       30.33      2.28 o 
  -2   8   1       12.48       16.06      2.14 o 
  -1   8   1       14.89       20.75      2.55 o 
   0   8   1        0.79        2.20      1.75 o 
   1   8   1       11.49       11.45      2.00 o 
   2   8   1       11.92       13.65      2.09 o 
   3   8   1       24.35       31.65      2.96 o 
  -2   9   1       19.36       19.66      2.17 o 
  -1   9   1       78.29       79.56      2.82 o 
   0   9   1       25.37       26.72      1.91 o 
   1   9   1       78.11       79.86      2.91 o 
   2   9   1       18.93       20.29      2.27 o 
   1   0   2     3020.81     2902.21     47.94 o 
   2   0   2      784.59      699.62     11.55 o 
   3   0   2      177.24      168.40      4.98 o 
   4   0   2       86.08       90.86      2.73 o 
   5   0   2        0.26        1.12      2.46 o 
   6   0   2        0.01       -0.49      2.47 o 
  -6   1   2       26.39       24.13      2.42 o 
  -5   1   2       47.37       46.71      2.46 o 
  -4   1   2      222.13      224.60      3.00 o 
  -3   1   2     1869.40     1945.47     25.66 o 
  -2   1   2      358.31      360.81      4.89 o 
  -1   1   2     9901.40    10725.95     87.07 o 
   0   1   2     3179.51     3047.10     63.51 o 
   1   1   2     9982.48    10866.10    228.70 o 
   2   1   2      370.74      379.10      4.29 o 
   3   1   2     1861.91     2003.57     18.82 o 
   4   1   2      219.76      219.45      5.24 o 
   5   1   2       47.76       43.67      2.45 o 
   6   1   2       26.01       24.46      2.85 o 
  -6   2   2       11.62       12.12      2.48 o 
  -5   2   2      114.55      110.74      3.04 o 
  -4   2   2       23.50       29.07      2.13 o 
  -3   2   2      374.03      361.04      7.50 o 
  -2   2   2      137.97      139.74      3.61 o 
  -1   2   2     2275.74     2195.75     26.96 o 
   0   2   2      465.73      479.00      8.25 o 
   1   2   2     2243.69     2156.03     47.40 o 
   2   2   2      132.06      136.92      4.02 o 
   3   2   2      373.61      365.98      6.33 o 
   4   2   2       23.36       22.71      2.64 o 
   5   2   2      108.70      113.24      2.64 o 
   6   2   2       12.11       11.00      2.80 o 
  -6   3   2       15.10       17.04      2.56 o 
  -5   3   2       83.84       81.07      4.02 o 
  -4   3   2      823.12      808.31     10.71 o 
  -3   3   2        0.66        1.13      2.22 o 
  -2   3   2     2023.21     2091.24     47.51 o 
  -1   3   2     1265.16     1261.46     36.42 o 
   0   3   2      333.15      309.87      9.65 o 
   1   3   2     1254.36     1302.52     28.44 o 
   2   3   2     2067.36     2171.31     47.77 o 
   3   3   2        0.54        3.26      1.85 o 
   4   3   2      838.87      831.86      8.51 o 
   5   3   2       82.71       79.75      2.59 o 
   6   3   2       14.40       16.64      2.47 o 
  -6   4   2        6.75        6.64      2.36 o 
  -5   4   2      305.92      298.45      6.42 o 
  -4   4   2       22.06       24.97      2.10 o 
  -3   4   2      281.68      284.73      4.73 o 
  -2   4   2      176.67      177.47      6.47 o 
  -1   4   2     2242.63     2473.49     90.13 o 
   0   4   2      569.46      489.17      4.50 o 
   1   4   2     2227.16     2315.65     36.10 o 
   2   4   2      177.19      176.60      8.35 o 
   3   4   2      277.54      268.58      6.30 o 
   4   4   2       22.34       24.86      2.61 o 
   5   4   2      302.22      287.19      8.00 o 
   6   4   2        6.66        7.30      3.26 o 
  -5   5   2      127.04      125.88      4.00 o 
  -4   5   2        3.50        3.84      1.88 o 
  -3   5   2       41.98       45.66      2.27 o 
  -2   5   2       60.25       64.51      2.41 o 
  -1   5   2     1107.73     1144.99     33.02 o 
   0   5   2        0.99        2.20      1.40 o 
   1   5   2     1093.72     1105.64     10.36 o 
   2   5   2       63.73       69.00      2.88 o 
   3   5   2       45.48       47.42      2.51 o 
   4   5   2        3.26       -0.33      2.23 o 
   5   5   2      127.66      128.73      3.56 o 
  -5   6   2       20.64       25.70      2.70 o 
  -4   6   2       29.95       29.75      2.13 o 
  -3   6   2        6.08        6.09      1.99 o 
  -2   6   2       16.08       15.34      1.92 o 
  -1   6   2        3.60        5.81      1.64 o 
   0   6   2      760.92      800.69     16.20 o 
   1   6   2        3.58        5.17      1.54 o 
   2   6   2       17.52       17.45      1.91 o 
   3   6   2        5.78        6.02      2.29 o 
   4   6   2       29.83       32.54      2.31 o 
   5   6   2       19.86       21.64      2.62 o 
  -4   7   2        3.04        2.58      2.21 o 
  -3   7   2      164.43      152.58      4.25 o 
  -2   7   2      106.74       97.56      2.22 o 
  -1   7   2      782.08      832.05      9.31 o 
   0   7   2      138.19      145.12      4.66 o 
   1   7   2      772.72      801.52     15.07 o 
   2   7   2      108.67       99.50      2.22 o 
   3   7   2      165.56      159.91      5.19 o 
   4   7   2        2.94       -0.46      2.30 o 
  -3   8   2       34.34       36.34      2.39 o 
  -2   8   2       56.08       53.01      2.17 o 
  -1   8   2       33.02       36.91      2.08 o 
   0   8   2       42.51       43.84      1.67 o 
   1   8   2       33.83       32.76      2.20 o 
   2   8   2       56.44       52.88      2.13 o 
   3   8   2       36.35       37.11      2.44 o 
  -2   9   2      133.97      115.32      4.90 o 
  -1   9   2       93.78       97.01      3.38 o 
   0   9   2        0.00        0.64      1.84 o 
   1   9   2       90.88       96.39      2.87 o 
   2   9   2      129.76      118.27      4.46 o 
   1   0   3     3524.06     3381.46     92.79 o 
   2   0   3       38.29       39.55      2.95 o 
   3   0   3     2060.25     2144.06     62.37 o 
   4   0   3       85.38       79.93      2.73 o 
   5   0   3       12.66       15.22      2.51 o 
   6   0   3       37.42       40.35      2.88 o 
  -6   1   3       12.82       14.34      2.61 o 
  -5   1   3       53.15       50.74      2.47 o 
  -4   1   3      128.20      141.08      2.80 o 
  -3   1   3     2200.10     2273.74      9.20 o 
  -2   1   3     1556.94     1556.17     27.08 o 
  -1   1   3     5616.68     5712.74     85.72 o 
   0   1   3        0.11        1.32      2.14 o 
   1   1   3     5595.64     5616.68     74.59 o 
   2   1   3     1573.61     1500.21     38.91 o 
   3   1   3     2204.16     2215.62     30.14 o 
   4   1   3      129.93      140.94      2.78 o 
   5   1   3       55.13       53.30      2.44 o 
   6   1   3       13.12       16.48      2.87 o 
  -6   2   3       54.14       49.60      2.46 o 
  -5   2   3       27.06       32.42      2.34 o 
  -4   2   3        1.16        2.57      2.16 o 
  -3   2   3       12.98        8.14      2.74 o 
  -2   2   3       42.56       57.00      2.27 o 
  -1   2   3     1678.40     1622.57     25.12 o 
   0   2   3     5827.23     5528.81    165.45 o 
   1   2   3     1602.37     1518.55     57.66 o 
   2   2   3       46.63       61.06      2.68 o 
   3   2   3       12.92        8.69      2.37 o 
   4   2   3        0.99        0.87      2.12 o 
   5   2   3       26.48       29.38      2.42 o 
   6   2   3       53.41       50.68      2.51 o 
  -6   3   3       25.62       22.91      2.83 o 
  -5   3   3       14.42       16.11      2.36 o 
  -4   3   3       15.77       12.24      2.25 o 
  -3   3   3       23.54       30.38      2.20 o 
  -2   3   3     1471.42     1512.79     42.06 o 
  -1   3   3     1623.30     1704.22     27.40 o 
   0   3   3     1281.77     1287.50     18.39 o 
   1   3   3     1619.96     1685.83     18.74 o 
   2   3   3     1510.12     1442.94     64.17 o 
   3   3   3       23.77       32.81      2.48 o 
   4   3   3       15.42       13.49      2.44 o 
   5   3   3       14.77       17.68      2.50 o 
   6   3   3       25.60       27.09      2.67 o 
  -6   4   3       36.25       40.62      2.93 o 
  -5   4   3       12.69       13.10      2.55 o 
  -4   4   3      152.75      150.11      4.18 o 
  -3   4   3        6.90        5.60      1.83 o 
  -2   4   3      830.38      824.38     21.15 o 
  -1   4   3     2084.27     2009.48     53.92 o 
   0   4   3       82.20       68.51      1.67 o 
   1   4   3     2041.81     2108.36     22.01 o 
   2   4   3      815.19      856.71     26.76 o 
   3   4   3        7.78        7.25      2.32 o 
   4   4   3      146.03      146.43      2.99 o 
   5   4   3       12.21       13.30      3.21 o 
   6   4   3       36.17       34.26      3.39 o 
  -5   5   3       61.77       64.38      2.62 o 
  -4   5   3        4.71        2.33      2.14 o 
  -3   5   3       46.62       47.87      2.50 o 
  -2   5   3      139.71      146.53      3.99 o 
  -1   5   3       26.55       22.60      1.92 o 
   0   5   3        1.09        2.88      1.58 o 
   1   5   3       26.14       24.30      1.45 o 
   2   5   3      140.54      149.66      5.30 o 
   3   5   3       53.29       55.71      2.26 o 
   4   5   3        4.91        5.30      2.23 o 
   5   5   3       65.96       68.85      2.73 o 
  -5   6   3        0.37        0.69      2.30 o 
  -4   6   3       17.60       19.08      2.07 o 
  -3   6   3       39.85       40.27      2.63 o 
  -2   6   3      997.89      972.04     22.33 o 
  -1   6   3      146.47      134.90      2.31 o 
   0   6   3      162.59      152.74      3.17 o 
   1   6   3      145.25      128.74      3.18 o 
   2   6   3      991.29      980.61     29.36 o 
   3   6   3       41.14       40.29      2.37 o 
   4   6   3       18.40       23.73      2.26 o 
   5   6   3        0.49        3.85      2.64 o 
  -4   7   3       17.14       18.96      2.34 o 
  -3   7   3       28.39       32.05      1.93 o 
  -2   7   3       17.23       16.71      1.96 o 
  -1   7   3      119.29      127.75      3.24 o 
   0   7   3      182.99      186.25      3.58 o 
   1   7   3      115.39      116.57      3.44 o 
   2   7   3       14.97       11.93      1.97 o 
   3   7   3       25.75       33.48      2.04 o 
   4   7   3       16.32       19.68      2.32 o 
  -3   8   3       13.35       18.05      2.25 o 
  -2   8   3      206.83      196.36      5.38 o 
  -1   8   3      436.52      474.23     14.26 o 
   0   8   3       52.34       51.40      1.95 o 
   1   8   3      451.64      482.66      7.59 o 
   2   8   3      210.28      192.50      2.83 o 
   3   8   3       13.38       15.73      2.04 o 
  -2   9   3       17.16       16.63      2.43 o 
  -1   9   3       61.56       71.91      2.64 o 
   0   9   3       90.92       93.00      3.14 o 
   1   9   3       61.20       63.60      2.97 o 
   2   9   3       15.34       14.34      2.07 o 
   0   0   4     1548.40     1423.21     61.57 o 
   1   0   4     5832.45     5911.08     95.67 o 
   2   0   4     3800.63     4072.45     90.89 o 
   3   0   4        4.18        5.83      2.64 o 
   4   0   4        1.51        3.71      2.38 o 
   5   0   4        1.87        2.73      2.28 o 
   6   0   4      258.07      218.99      6.17 o 
  -6   1   4       16.77       18.14      2.59 o 
  -5   1   4        8.35        9.19      2.49 o 
  -4   1   4       30.44       37.88      2.94 o 
  -3   1   4       92.34       86.81      2.76 o 
  -2   1   4      129.66      124.70      3.17 o 
  -1   1   4     2480.23     2329.40     40.05 o 
   0   1   4      450.39      387.43      5.54 o 
   1   1   4     2463.46     2239.67     25.59 o 
   2   1   4      125.04      126.83      3.50 o 
   3   1   4       97.88       93.63      2.97 o 
   4   1   4       33.17       35.77      2.33 o 
   5   1   4        8.20        8.38      2.32 o 
   6   1   4       15.97       12.53      2.49 o 
  -6   2   4       30.98       30.50      2.88 o 
  -5   2   4      264.62      270.54      6.93 o 
  -4   2   4        5.00        5.34      2.06 o 
  -3   2   4      343.61      311.52     10.56 o 
  -2   2   4      843.44      921.77     38.97 o 
  -1   2   4     4011.16     4208.25     98.49 o 
   0   2   4      494.40      486.05      6.92 o 
   1   2   4     4045.36     3947.04     62.08 o 
   2   2   4      833.37      872.42     15.58 o 
   3   2   4      331.74      307.09      4.76 o 
   4   2   4        4.72        5.74      2.27 o 
   5   2   4      263.91      271.61      5.36 o 
   6   2   4       30.41       29.76      3.12 o 
  -6   3   4       34.86       38.09      2.73 o 
  -5   3   4       44.27       46.70      2.33 o 
  -4   3   4      469.81      465.11      5.29 o 
  -3   3   4      135.74      152.09      3.89 o 
  -2   3   4     2898.84     3105.31     67.16 o 
  -1   3   4      788.16      807.44     15.35 o 
   0   3   4       60.79       67.87      1.79 o 
   1   3   4      793.69      799.01     10.45 o 
   2   3   4     2848.96     2955.55     77.11 o 
   3   3   4      132.52      143.10      4.55 o 
   4   3   4      487.66      474.31      5.37 o 
   5   3   4       44.14       42.58      2.57 o 
   6   3   4       35.48       42.10      2.96 o 
  -6   4   4       77.02       70.34      2.67 o 
  -5   4   4       54.87       52.87      2.27 o 
  -4   4   4       29.41       33.21      2.16 o 
  -3   4   4      440.53      419.73     10.60 o 
  -2   4   4     2376.28     2358.53     42.66 o 
  -1   4   4      797.82      862.47     16.77 o 
   0   4   4       35.23       29.78      1.66 o 
   1   4   4      814.10      841.74     12.87 o 
   2   4   4     2342.09     2331.66     77.65 o 
   3   4   4      429.81      402.83      6.04 o 
   4   4   4       30.58       32.96      2.96 o 
   5   4   4       52.96       55.39      2.84 o 
   6   4   4       77.53       70.17      3.13 o 
  -5   5   4        9.29        9.92      2.20 o 
  -4   5   4       45.56       46.42      2.80 o 
  -3   5   4      193.09      204.82      7.29 o 
  -2   5   4      287.52      293.13      4.86 o 
  -1   5   4      223.38      204.40      3.02 o 
   0   5   4       19.30       24.78      1.84 o 
   1   5   4      218.81      207.16      4.56 o 
   2   5   4      284.27      287.13      7.17 o 
   3   5   4      200.97      204.53      5.29 o 
   4   5   4       45.16       43.60      2.77 o 
   5   5   4        9.47        9.41      2.57 o 
  -5   6   4        6.84        9.57      2.15 o 
  -4   6   4        3.29        5.63      1.95 o 
  -3   6   4      145.20      136.90      3.44 o 
  -2   6   4     1277.69     1307.95     33.87 o 
  -1   6   4       84.95       81.25      2.13 o 
   0   6   4      645.76      622.36     12.84 o 
   1   6   4       86.47       76.73      1.89 o 
   2   6   4     1274.01     1323.37     34.55 o 
   3   6   4      144.75      141.66      2.51 o 
   4   6   4        3.20        4.73      2.17 o 
   5   6   4        6.39        8.58      2.38 o 
  -4   7   4       16.13       18.64      2.10 o 
  -3   7   4       90.88       77.92      2.22 o 
  -2   7   4      108.62      107.27      2.38 o 
  -1   7   4      134.22      143.42      4.48 o 
   0   7   4      339.16      359.87      5.51 o 
   1   7   4      126.18      119.82      3.30 o 
   2   7   4      112.48      117.32      4.55 o 
   3   7   4       92.11       78.51      3.57 o 
   4   7   4       16.35       18.91      2.31 o 
  -3   8   4      126.34      121.12      4.16 o 
  -2   8   4      181.91      181.85      7.38 o 
  -1   8   4      135.49      150.21      5.32 o 
   0   8   4       16.55       15.52      1.67 o 
   1   8   4      131.62      140.98      4.09 o 
   2   8   4      180.73      172.43      3.54 o 
   3   8   4      130.00      118.33      4.54 o 
  -2   9   4       72.01       59.21      2.45 o 
  -1   9   4       20.61       26.77      2.32 o 
   0   9   4       34.77       32.92      2.14 o 
   1   9   4       21.71       25.37      2.11 o 
   2   9   4       75.66       63.06      3.06 o 
   1   0   5        7.49        8.65      2.86 o 
   2   0   5     1624.02     1583.00     39.37 o 
   3   0   5      347.09      316.00      8.15 o 
   4   0   5       51.19       46.46      2.59 o 
   5   0   5        0.67        1.26      2.37 o 
   6   0   5        4.84        7.28      2.62 o 
  -6   1   5       42.38       42.71      2.65 o 
  -5   1   5       27.11       22.63      2.54 o 
  -4   1   5       86.35       89.58      2.91 o 
  -3   1   5      390.11      354.65     12.63 o 
  -2   1   5      220.94      262.05      3.94 o 
  -1   1   5     1407.99     1392.79     29.59 o 
   0   1   5     1423.07     1372.15     13.68 o 
   1   1   5     1426.97     1346.76     52.33 o 
   2   1   5      218.38      261.65      4.94 o 
   3   1   5      401.53      396.07      8.30 o 
   4   1   5       88.19       92.21      2.90 o 
   5   1   5       25.64       22.77      2.47 o 
   6   1   5       42.66       37.12      2.69 o 
  -6   2   5       32.69       29.36      2.73 o 
  -5   2   5      160.80      153.21      4.36 o 
  -4   2   5       51.61       51.95      2.64 o 
  -3   2   5       98.30       93.51      2.78 o 
  -2   2   5      641.03      708.32     11.12 o 
  -1   2   5     3993.31     3985.37    129.64 o 
   0   2   5      983.55      952.98     22.84 o 
   1   2   5     3998.56     3917.45     96.23 o 
   2   2   5      627.70      681.81     15.27 o 
   3   2   5       96.31       94.75      2.84 o 
   4   2   5       50.10       48.52      2.24 o 
   5   2   5      159.34      151.72      2.86 o 
   6   2   5       33.03       30.45      2.94 o 
  -6   3   5        0.26        0.37      2.76 o 
  -5   3   5       13.95       10.51      2.37 o 
  -4   3   5        8.39        9.96      2.42 o 
  -3   3   5      396.10      411.27      7.88 o 
  -2   3   5      310.37      337.87      7.80 o 
  -1   3   5      105.98      125.83      2.86 o 
   0   3   5     1410.01     1330.09     25.55 o 
   1   3   5      106.48      119.96      3.56 o 
   2   3   5      327.94      342.76      8.15 o 
   3   3   5      393.73      400.59      6.77 o 
   4   3   5        8.57       10.91      2.36 o 
   5   3   5       14.42       12.18      2.27 o 
   6   3   5        0.39        3.04      2.88 o 
  -6   4   5       14.05       17.61      2.78 o 
  -5   4   5       89.16       84.55      2.55 o 
  -4   4   5      150.07      150.55      3.08 o 
  -3   4   5       64.94       60.05      2.01 o 
  -2   4   5     1156.37     1218.29     33.68 o 
  -1   4   5      610.33      650.43     11.57 o 
   0   4   5       52.81       66.62      2.19 o 
   1   4   5      592.94      635.57     17.20 o 
   2   4   5     1176.52     1210.17     33.62 o 
   3   4   5       62.80       56.79      2.38 o 
   4   4   5      143.28      137.75      3.34 o 
   5   4   5       86.90       87.03      3.08 o 
   6   4   5       14.93       18.21      3.07 o 
  -5   5   5      210.83      204.88      9.54 o 
  -4   5   5        6.85        5.18      2.21 o 
  -3   5   5      819.71      819.35     29.06 o 
  -2   5   5       43.11       45.13      2.02 o 
  -1   5   5      185.31      204.53      4.97 o 
   0   5   5      179.78      183.72      2.77 o 
   1   5   5      178.37      182.42      6.18 o 
   2   5   5       41.52       40.52      2.80 o 
   3   5   5      810.44      828.73     30.52 o 
   4   5   5        7.06        5.79      2.21 o 
   5   5   5      214.27      194.70      7.37 o 
  -5   6   5        0.84        2.89      2.26 o 
  -4   6   5       38.04       39.18      2.50 o 
  -3   6   5       11.51       11.42      1.97 o 
  -2   6   5       53.61       56.60      1.95 o 
  -1   6   5      193.17      207.05      4.23 o 
   0   6   5      148.34      148.61      2.45 o 
   1   6   5      194.44      198.12      3.76 o 
   2   6   5       54.50       59.16      2.05 o 
   3   6   5       12.82       12.80      1.74 o 
   4   6   5       35.60       39.78      2.08 o 
   5   6   5        1.01        1.41      2.20 o 
  -4   7   5        3.97        3.64      2.12 o 
  -3   7   5      332.33      302.90      8.79 o 
  -2   7   5      600.34      618.45     11.85 o 
  -1   7   5        4.62        4.97      1.88 o 
   0   7   5      126.43      130.77      3.90 o 
   1   7   5        3.77        5.24      1.71 o 
   2   7   5      599.56      621.31     18.60 o 
   3   7   5      335.62      310.26      8.45 o 
   4   7   5        3.52        4.28      2.26 o 
  -3   8   5       39.19       45.29      2.40 o 
  -2   8   5       50.03       50.65      2.16 o 
  -1   8   5       82.72       77.56      3.42 o 
   0   8   5        4.72        6.08      1.55 o 
   1   8   5       87.19       87.56      2.46 o 
   2   8   5       48.03       49.01      2.51 o 
   3   8   5       40.88       41.13      2.42 o 
  -2   9   5       22.27       21.85      2.53 o 
  -1   9   5       34.64       35.58      2.60 o 
   0   9   5       96.17      100.58      2.86 o 
   1   9   5       34.38       34.09      2.24 o 
   2   9   5       22.57       25.91      2.46 o 
   0   0   6        0.48        1.36      5.36 o 
   1   0   6     3344.70     3295.23     96.01 o 
   2   0   6     2545.46     2500.89     61.62 o 
   3   0   6      164.43      185.65      3.87 o 
   4   0   6        9.02        9.54      2.41 o 
   5   0   6       22.70       23.04      2.16 o 
   6   0   6       15.01       13.03      2.83 o 
  -6   1   6       14.03       16.42      3.00 o 
  -5   1   6       27.49       23.92      2.55 o 
  -4   1   6       49.78       58.00      2.79 o 
  -3   1   6      147.59      156.04      3.11 o 
  -2   1   6      181.72      173.87      3.37 o 
  -1   1   6     5511.29     5410.65     94.65 o 
   0   1   6     3538.47     3460.46     38.10 o 
   1   1   6     5518.48     5338.28    136.50 o 
   2   1   6      176.83      167.36      2.92 o 
   3   1   6      141.39      146.15      3.19 o 
   4   1   6       53.78       56.89      3.00 o 
   5   1   6       27.59       20.98      2.22 o 
   6   1   6       13.51       12.22      2.37 o 
  -6   2   6       18.59       16.45      2.65 o 
  -5   2   6       82.46       94.94      3.54 o 
  -4   2   6        6.63       11.20      2.53 o 
  -3   2   6      937.38      915.76     33.90 o 
  -2   2   6      130.30      122.59      2.65 o 
  -1   2   6      464.33      457.86     18.41 o 
   0   2   6     1610.07     1629.08     32.49 o 
   1   2   6      450.61      442.54     10.11 o 
   2   2   6      136.11      124.70      3.22 o 
   3   2   6      941.78      924.67     12.70 o 
   4   2   6        6.40        9.94      2.40 o 
   5   2   6       83.88       91.76      2.81 o 
   6   2   6       18.44       14.76      2.36 o 
  -6   3   6       72.72       70.04      2.81 o 
  -5   3   6      320.30      298.15      8.55 o 
  -4   3   6       23.03       22.81      2.45 o 
  -3   3   6      328.64      341.31      5.63 o 
  -2   3   6     1246.71     1340.39     34.59 o 
  -1   3   6      550.78      556.85      9.14 o 
   0   3   6      244.13      245.11      6.01 o 
   1   3   6      553.94      559.76      7.61 o 
   2   3   6     1278.63     1306.69     41.74 o 
   3   3   6      323.84      307.33      5.40 o 
   4   3   6       22.70       22.39      2.24 o 
   5   3   6      320.36      282.63     10.73 o 
   6   3   6       72.19       72.77      3.81 o 
  -6   4   6       26.09       25.87      2.78 o 
  -5   4   6        8.24       11.81      2.54 o 
  -4   4   6        1.55        0.82      2.21 o 
  -3   4   6      304.49      324.16     14.92 o 
  -2   4   6        7.61       12.03      1.78 o 
  -1   4   6      239.26      241.13      6.62 o 
   0   4   6       13.44       21.23      1.52 o 
   1   4   6      234.62      204.58      3.95 o 
   2   4   6        5.79        9.18      1.77 o 
   3   4   6      303.08      310.00      7.93 o 
   4   4   6        1.34        1.62      2.60 o 
   5   4   6        8.32        7.09      2.79 o 
   6   4   6       25.76       21.64      3.56 o 
  -5   5   6       79.37       75.16      2.62 o 
  -4   5   6       78.18       85.74      3.25 o 
  -3   5   6     1414.94     1498.64     49.67 o 
  -2   5   6       53.23       54.49      1.93 o 
  -1   5   6     1134.31     1180.75     33.07 o 
   0   5   6       97.76      116.42      2.58 o 
   1   5   6     1155.50     1102.52     29.88 o 
   2   5   6       55.80       58.68      3.00 o 
   3   5   6     1407.85     1458.58     46.44 o 
   4   5   6       76.79       78.41      3.09 o 
   5   5   6       79.87       73.60      5.62 o 
  -5   6   6        8.88        8.93      2.54 o 
  -4   6   6        2.72        3.43      2.35 o 
  -3   6   6       74.74       78.67      2.91 o 
  -2   6   6      144.54      157.33      2.44 o 
  -1   6   6       43.62       45.70      2.10 o 
   0   6   6      482.92      470.83      9.98 o 
   1   6   6       44.29       44.45      1.72 o 
   2   6   6      148.37      149.85      6.41 o 
   3   6   6       74.14       78.27      2.31 o 
   4   6   6        2.78        2.24      2.39 o 
   5   6   6        8.62       11.67      2.37 o 
  -4   7   6       61.28       57.27      2.21 o 
  -3   7   6      477.28      455.34      9.67 o 
  -2   7   6        8.71        8.51      1.97 o 
  -1   7   6      131.67      136.98      3.97 o 
   0   7   6      250.05      250.75      5.89 o 
   1   7   6      131.21      134.62      4.07 o 
   2   7   6        8.97        7.69      2.32 o 
   3   7   6      475.35      455.01     13.51 o 
   4   7   6       62.83       62.81      3.13 o 
  -3   8   6       43.07       45.53      2.34 o 
  -2   8   6       29.39       28.84      2.28 o 
  -1   8   6      121.69      130.98      4.01 o 
   0   8   6        1.27        1.97      1.72 o 
   1   8   6      125.00      129.22      2.35 o 
   2   8   6       29.77       35.44      2.16 o 
   3   8   6       43.37       47.04      2.39 o 
  -2   9   6      190.50      178.05      4.70 o 
  -1   9   6       26.41       27.71      2.10 o 
   0   9   6       25.88       26.78      1.97 o 
   1   9   6       26.57       23.93      1.93 o 
   2   9   6      184.12      166.15      5.98 o 
   1   0   7     1719.06     1657.47     21.21 o 
   2   0   7      792.51      750.30     20.47 o 
   3   0   7       25.11       26.55      2.56 o 
   4   0   7      631.07      619.80     19.73 o 
   5   0   7        3.66        3.67      2.47 o 
   6   0   7       75.41       72.76      2.97 o 
  -6   1   7       15.59       15.62      2.39 o 
  -5   1   7       25.74       24.71      2.60 o 
  -4   1   7       39.40       38.90      2.51 o 
  -3   1   7      834.30      857.79     21.93 o 
  -2   1   7      379.98      377.70      9.63 o 
  -1   1   7     3694.59     3516.35     86.66 o 
   0   1   7     1742.78     1621.27     24.72 o 
   1   1   7     3735.77     3559.07     97.10 o 
   2   1   7      384.24      381.20      8.86 o 
   3   1   7      841.11      808.94     14.78 o 
   4   1   7       38.08       39.55      2.50 o 
   5   1   7       24.66       22.02      2.33 o 
   6   1   7       16.04       13.51      2.84 o 
  -6   2   7       34.80       29.81      2.57 o 
  -5   2   7       14.07       14.60      2.36 o 
  -4   2   7      380.61      349.32      4.05 o 
  -3   2   7      623.36      597.41     11.52 o 
  -2   2   7       40.55       41.62      2.22 o 
  -1   2   7     1199.72     1206.54     18.31 o 
   0   2   7      882.54      801.32     22.19 o 
   1   2   7     1250.84     1196.05     22.55 o 
   2   2   7       37.72       37.67      2.33 o 
   3   2   7      635.06      601.56     12.77 o 
   4   2   7      383.71      344.74     12.09 o 
   5   2   7       13.66       17.53      2.72 o 
   6   2   7       34.13       32.51      3.14 o 
  -6   3   7       24.31       26.96      3.19 o 
  -5   3   7       87.44       72.14      2.90 o 
  -4   3   7        2.03        5.51      2.21 o 
  -3   3   7      284.70      283.31      7.36 o 
  -2   3   7      532.23      552.23     13.56 o 
  -1   3   7      708.29      802.59     17.72 o 
   0   3   7     1213.15     1140.22     21.16 o 
   1   3   7      720.88      793.25     20.59 o 
   2   3   7      539.32      548.28     16.15 o 
   3   3   7      283.73      265.76      4.03 o 
   4   3   7        2.08        2.66      2.44 o 
   5   3   7       86.58       74.93      2.75 o 
   6   3   7       25.27       26.71      2.95 o 
  -6   4   7       27.30       33.33      2.57 o 
  -5   4   7       18.09       16.24      1.97 o 
  -4   4   7      156.21      169.50      5.88 o 
  -3   4   7        2.52        6.27      1.85 o 
  -2   4   7      534.65      523.53      7.42 o 
  -1   4   7     1072.23     1144.81     26.28 o 
   0   4   7      957.41     1025.58     21.14 o 
   1   4   7     1087.43     1111.65     21.79 o 
   2   4   7      522.71      519.33     19.05 o 
   3   4   7        2.66        3.71      2.87 o 
   4   4   7      150.86      153.65      4.26 o 
   5   4   7       18.73       14.91      2.44 o 
   6   4   7       26.31       28.91      3.35 o 
  -5   5   7       78.80       80.71      4.41 o 
  -4   5   7        8.05        8.92      2.00 o 
  -3   5   7      331.43      339.60     12.20 o 
  -2   5   7       31.56       33.95      1.66 o 
  -1   5   7      201.43      204.56      5.52 o 
   0   5   7      143.79      156.97      3.88 o 
   1   5   7      203.93      206.16      5.22 o 
   2   5   7       33.24       37.53      2.04 o 
   3   5   7      345.39      363.65     14.67 o 
   4   5   7        8.24       11.98      2.29 o 
   5   5   7       77.69       80.92      3.35 o 
  -5   6   7       13.26       11.55      2.39 o 
  -4   6   7      458.41      445.45     16.29 o 
  -3   6   7        1.20        3.52      1.87 o 
  -2   6   7      596.31      568.73     12.74 o 
  -1   6   7      114.15      111.90      2.39 o 
   0   6   7     1051.67     1045.33     25.86 o 
   1   6   7      115.30      114.64      2.36 o 
   2   6   7      601.24      563.33     15.06 o 
   3   6   7        1.66        5.23      2.03 o 
   4   6   7      455.96      422.56     11.21 o 
   5   6   7       13.83       11.99      2.65 o 
  -4   7   7       30.85       31.04      2.43 o 
  -3   7   7      236.23      225.44      5.38 o 
  -2   7   7      109.58      103.93      2.75 o 
  -1   7   7      259.25      267.35      6.00 o 
   0   7   7        4.34        4.18      1.64 o 
   1   7   7      259.13      264.36      3.68 o 
   2   7   7      107.21      103.72      4.64 o 
   3   7   7      230.62      221.43      6.33 o 
   4   7   7       31.94       32.18      2.48 o 
  -3   8   7       12.68       11.43      2.40 o 
  -2   8   7      222.45      215.83      5.46 o 
  -1   8   7      283.97      288.46      9.49 o 
   0   8   7       18.95       22.53      2.06 o 
   1   8   7      280.65      273.23      5.48 o 
   2   8   7      227.01      201.51      7.16 o 
   3   8   7       11.46        9.18      2.74 o 
  -2   9   7       23.73       22.75      2.22 o 
  -1   9   7       50.70       51.50      2.65 o 
   0   9   7      151.85      154.03      5.70 o 
   1   9   7       51.36       46.68      2.21 o 
   2   9   7       24.38       25.59      2.75 o 
   0   0   8     6832.99     7002.57     86.97 o 
   1   0   8      839.37      797.41     15.11 o 
   2   0   8      581.73      549.57      9.97 o 
   3   0   8      171.07      190.85      5.61 o 
   4   0   8      117.64      117.82      2.89 o 
   5   0   8        1.03       -0.38      2.57 o 
   6   0   8       70.29       71.60      3.28 o 
  -6   1   8       46.48       48.89      3.17 o 
  -5   1   8       26.78       33.44      2.69 o 
  -4   1   8      315.14      327.20      8.59 o 
  -3   1   8       60.91       65.14      2.65 o 
  -2   1   8      270.09      267.57      7.14 o 
  -1   1   8     4563.89     4741.98    164.26 o 
   0   1   8     7052.48     7344.07    147.28 o 
   1   1   8     4522.89     4375.86    128.21 o 
   2   1   8      264.57      260.53      4.91 o 
   3   1   8       56.87       55.59      2.40 o 
   4   1   8      320.13      340.63      9.32 o 
   5   1   8       27.85       30.81      2.82 o 
   6   1   8       45.18       39.00      2.67 o 
  -6   2   8       11.42        9.08      2.23 o 
  -5   2   8      106.62      103.14      3.10 o 
  -4   2   8      490.35      480.57     13.67 o 
  -3   2   8      323.71      347.53      9.13 o 
  -2   2   8      502.69      480.06     11.58 o 
  -1   2   8      430.15      438.63     10.76 o 
   0   2   8       48.99       51.35      2.10 o 
   1   2   8      428.56      427.21     12.03 o 
   2   2   8      501.55      481.10      7.18 o 
   3   2   8      317.20      326.36      4.80 o 
   4   2   8      487.57      446.16     20.11 o 
   5   2   8      107.62      108.08      2.69 o 
   6   2   8       11.06       11.30      2.56 o 
  -6   3   8       11.32       12.01      2.73 o 
  -5   3   8       28.14       27.98      2.23 o 
  -4   3   8      343.30      338.37      7.58 o 
  -3   3   8      193.99      204.92      5.81 o 
  -2   3   8      286.10      293.93      9.25 o 
  -1   3   8     1118.83     1187.23     30.97 o 
   0   3   8       41.17       44.35      1.82 o 
   1   3   8     1112.46     1110.21     31.86 o 
   2   3   8      283.28      262.96      9.58 o 
   3   3   8      199.81      195.00      4.98 o 
   4   3   8      359.37      342.70     16.14 o 
   5   3   8       29.25       27.97      2.72 o 
   6   3   8       12.15       14.88      3.17 o 
  -6   4   8        4.71        7.22      2.81 o 
  -5   4   8       48.86       43.93      2.58 o 
  -4   4   8     1073.97     1075.41     38.24 o 
  -3   4   8      822.49      841.63     27.11 o 
  -2   4   8       99.67       94.13      2.39 o 
  -1   4   8       21.19       29.46      1.81 o 
   0   4   8     1433.06     1457.33     35.90 o 
   1   4   8       19.93       30.45      1.58 o 
   2   4   8      101.05      101.47      3.67 o 
   3   4   8      816.77      776.51     25.14 o 
   4   4   8     1066.94     1038.91     30.27 o 
   5   4   8       46.14       44.01      3.25 o 
   6   4   8        4.56        7.04      2.75 o 
  -5   5   8        3.00        3.72      2.60 o 
  -4   5   8       55.47       50.28      2.61 o 
  -3   5   8       52.97       55.90      2.25 o 
  -2   5   8      102.33       98.44      2.36 o 
  -1   5   8      213.86      235.47      5.75 o 
   0   5   8      222.17      225.69      7.08 o 
   1   5   8      194.18      198.46      5.18 o 
   2   5   8      100.29       96.26      3.62 o 
   3   5   8       57.06       60.45      2.40 o 
   4   5   8       57.09       51.69      2.99 o 
   5   5   8        3.03        3.69      2.59 o 
  -5   6   8       13.11       15.05      2.58 o 
  -4   6   8        6.20        8.23      2.10 o 
  -3   6   8       27.18       27.79      2.06 o 
  -2   6   8      353.65      370.55      8.30 o 
  -1   6   8      127.41      117.33      2.74 o 
   0   6   8     3963.84     4151.12     58.46 o 
   1   6   8      124.02      117.93      2.69 o 
   2   6   8      357.80      370.64     14.57 o 
   3   6   8       27.90       32.58      2.16 o 
   4   6   8        6.27        8.77      2.04 o 
   5   6   8       13.52       13.62      2.91 o 
  -4   7   8       23.10       25.00      2.28 o 
  -3   7   8      211.40      199.28      5.37 o 
  -2   7   8       38.12       42.48      2.72 o 
  -1   7   8      155.37      165.05      5.29 o 
   0   7   8      130.00      137.71      3.34 o 
   1   7   8      163.58      160.52      4.30 o 
   2   7   8       40.11       43.21      2.28 o 
   3   7   8      212.10      206.50      8.84 o 
   4   7   8       21.09       21.92      2.49 o 
  -3   8   8       67.26       60.71      2.51 o 
  -2   8   8       14.90       11.45      2.02 o 
  -1   8   8      290.77      289.53      4.28 o 
   0   8   8       70.64       67.68      2.29 o 
   1   8   8      293.88      279.83      5.26 o 
   2   8   8       14.37       15.27      2.07 o 
   3   8   8       68.28       59.36      3.19 o 
  -2   9   8       29.24       28.97      2.37 o 
  -1   9   8        0.55        2.97      2.47 o 
   0   9   8       93.69       92.83      2.83 o 
   1   9   8        0.42        1.67      2.11 o 
   2   9   8       30.05       26.57      2.40 o 
   1   0   9     1387.90     1346.38     26.19 o 
   2   0   9        2.24        2.38      2.20 o 
   3   0   9      109.46      109.93      3.87 o 
   4   0   9       26.04       24.73      2.54 o 
   5   0   9        0.79       -0.69      2.66 o 
   6   0   9       13.02       12.39      2.79 o 
  -6   1   9        1.20        2.56      2.56 o 
  -5   1   9      609.10      635.00     10.54 o 
  -4   1   9      212.41      205.37      5.05 o 
  -3   1   9      152.86      151.64      4.75 o 
  -2   1   9      500.03      502.64      8.02 o 
  -1   1   9     4055.72     4003.59    156.83 o 
   0   1   9     6552.24     6620.74    174.76 o 
   1   1   9     4097.00     4045.01    108.37 o 
   2   1   9      503.50      460.95     14.74 o 
   3   1   9      145.55      136.35      3.56 o 
   4   1   9      215.99      213.16      4.33 o 
   5   1   9      609.99      668.13     11.99 o 
   6   1   9        1.07       -0.30      2.81 o 
  -6   2   9       21.10       19.86      2.72 o 
  -5   2   9      279.97      275.55      8.00 o 
  -4   2   9       33.50       30.04      2.41 o 
  -3   2   9       78.22       71.95      2.89 o 
  -2   2   9       77.53       83.81      2.18 o 
  -1   2   9       71.36       65.74      1.85 o 
   0   2   9      804.09      756.42     10.45 o 
   1   2   9       81.03       66.67      2.58 o 
   2   2   9       80.39       84.01      3.42 o 
   3   2   9       78.23       63.64      3.03 o 
   4   2   9       31.12       30.52      2.85 o 
   5   2   9      278.91      282.50      3.89 o 
   6   2   9       20.60       23.71      2.93 o 
  -6   3   9        5.92        5.86      2.77 o 
  -5   3   9      111.03      114.61      2.84 o 
  -4   3   9      968.07     1045.75     27.27 o 
  -3   3   9        3.02        7.13      2.24 o 
  -2   3   9      440.49      430.57     13.46 o 
  -1   3   9      238.38      287.91      7.39 o 
   0   3   9     1662.96     1620.20     31.14 o 
   1   3   9      245.19      287.56      7.52 o 
   2   3   9      430.75      419.12     15.49 o 
   3   3   9        3.27        4.80      2.46 o 
   4   3   9      970.10     1014.11     13.23 o 
   5   3   9      109.75      108.89      3.07 o 
   6   3   9        6.33        8.47      2.72 o 
  -6   4   9       14.78       11.17      2.88 o 
  -5   4   9        6.73        7.77      2.58 o 
  -4   4   9       53.05       60.15      2.59 o 
  -3   4   9      296.45      297.15      8.54 o 
  -2   4   9      209.93      209.75      5.69 o 
  -1   4   9      880.89      924.61     23.53 o 
   0   4   9     1163.92     1174.51     36.67 o 
   1   4   9      869.87      896.27     21.29 o 
   2   4   9      204.32      211.88     11.14 o 
   3   4   9      290.17      262.50     15.03 o 
   4   4   9       55.90       60.78      3.03 o 
   5   4   9        7.39        9.70      2.83 o 
   6   4   9       13.91       13.01      2.97 o 
  -5   5   9       42.89       44.63      2.74 o 
  -4   5   9      122.67      120.96      2.89 o 
  -3   5   9      839.21      891.46     29.25 o 
  -2   5   9       11.51       13.32      1.57 o 
  -1   5   9       38.79       46.28      2.30 o 
   0   5   9       90.49       99.23      2.33 o 
   1   5   9       36.19       40.53      2.03 o 
   2   5   9       12.60       16.09      2.28 o 
   3   5   9      833.35      857.45     31.54 o 
   4   5   9      125.77      112.73      4.74 o 
   5   5   9       43.81       42.00      4.45 o 
  -5   6   9       49.89       50.25      2.47 o 
  -4   6   9       38.32       33.28      2.41 o 
  -3   6   9       71.76       73.00      3.47 o 
  -2   6   9      324.37      330.60      6.40 o 
  -1   6   9       59.48       56.94      1.95 o 
   0   6   9      359.86      340.99     10.96 o 
   1   6   9       62.36       62.44      1.90 o 
   2   6   9      323.75      318.51     10.99 o 
   3   6   9       68.54       68.55      2.21 o 
   4   6   9       36.53       30.28      2.75 o 
   5   6   9       50.34       44.15      2.67 o 
  -4   7   9       19.86       17.02      2.78 o 
  -3   7   9      289.82      275.98     13.27 o 
  -2   7   9       54.38       60.56      2.47 o 
  -1   7   9        7.11        8.21      1.94 o 
   0   7   9        5.56        9.54      1.90 o 
   1   7   9        7.68        7.12      1.93 o 
   2   7   9       54.00       59.02      3.69 o 
   3   7   9      292.06      279.48     12.62 o 
   4   7   9       20.36       17.12      2.61 o 
  -3   8   9        5.08        6.59      2.28 o 
  -2   8   9       44.79       43.83      2.31 o 
  -1   8   9      493.11      508.50     19.58 o 
   0   8   9      121.08      120.22      4.24 o 
   1   8   9      496.51      496.52      9.55 o 
   2   8   9       45.73       45.74      2.38 o 
   3   8   9        5.03        5.94      2.02 o 
  -2   9   9       56.90       63.47      2.36 o 
  -1   9   9       18.98       15.56      2.21 o 
   0   9   9        9.50        9.31      2.05 o 
   1   9   9       19.63       15.84      1.87 o 
   2   9   9       58.95       68.32      2.87 o 
   0   0  10     1284.36     1191.85     25.08 o 
   1   0  10      181.99      168.14      3.52 o 
   2   0  10        1.38        9.61      2.28 o 
   3   0  10       34.58       29.52      2.63 o 
   4   0  10       81.61       74.41      3.06 o 
   5   0  10       67.87       66.96      3.43 o 
   6   0  10      109.53      120.20      5.68 o 
  -6   1  10        5.47        5.89      2.71 o 
  -5   1  10      430.17      474.19      5.04 o 
  -4   1  10      110.60      121.04      3.11 o 
  -3   1  10        9.05       14.76      2.44 o 
  -2   1  10      753.68      732.27     16.21 o 
  -1   1  10     2282.24     2214.17     45.03 o 
   0   1  10     1683.09     1637.29     22.72 o 
   1   1  10     2250.35     2146.54     71.93 o 
   2   1  10      760.25      723.32     10.55 o 
   3   1  10       10.47       13.84      2.47 o 
   4   1  10      106.96      119.70      3.27 o 
   5   1  10      425.93      481.50      8.62 o 
   6   1  10        5.83        8.10      2.82 o 
  -6   2  10       19.11       19.78      2.59 o 
  -5   2  10      100.02      110.26      4.03 o 
  -4   2  10       45.60       42.65      2.60 o 
  -3   2  10      363.32      347.67      7.86 o 
  -2   2  10      544.97      547.56     11.39 o 
  -1   2  10      580.52      601.42     13.20 o 
   0   2  10       19.24       21.69      1.73 o 
   1   2  10      588.63      585.56     12.37 o 
   2   2  10      541.29      538.47     17.03 o 
   3   2  10      375.58      343.08     11.73 o 
   4   2  10       47.08       46.16      3.10 o 
   5   2  10      105.42      122.63      3.44 o 
   6   2  10       19.56       19.88      2.69 o 
  -6   3  10       64.82       59.96      2.99 o 
  -5   3  10      141.79      140.91      3.43 o 
  -4   3  10     1172.38     1173.78     16.56 o 
  -3   3  10      679.45      696.27     22.30 o 
  -2   3  10      215.12      214.41      5.43 o 
  -1   3  10      620.25      722.22      9.23 o 
   0   3  10      876.82      930.87     24.98 o 
   1   3  10      613.23      701.35     12.96 o 
   2   3  10      210.00      198.50      9.40 o 
   3   3  10      683.55      635.94     16.76 o 
   4   3  10     1145.94     1065.85     33.97 o 
   5   3  10      140.75      133.37      4.54 o 
   6   3  10       67.08       64.82      5.29 o 
  -6   4  10        9.35       10.20      2.94 o 
  -5   4  10       27.96       27.07      2.24 o 
  -4   4  10       20.18       23.79      2.31 o 
  -3   4  10       31.38       27.66      2.27 o 
  -2   4  10       69.81       66.48      2.15 o 
  -1   4  10      211.24      238.41      5.22 o 
   0   4  10      672.91      604.38     13.31 o 
   1   4  10      209.38      230.05      6.72 o 
   2   4  10       70.14       65.13      3.73 o 
   3   4  10       36.17       32.00      2.91 o 
   4   4  10       19.07       15.98      3.24 o 
   5   4  10       30.05       31.25      2.61 o 
   6   4  10        9.18        9.20      3.66 o 
  -5   5  10       13.71       14.96      2.31 o 
  -4   5  10      126.17      119.70      3.66 o 
  -3   5  10      117.95      123.99      2.92 o 
  -2   5  10      176.36      178.59      4.59 o 
  -1   5  10      587.99      604.23     18.81 o 
   0   5  10        3.28        2.85      1.67 o 
   1   5  10      576.79      569.99     14.32 o 
   2   5  10      174.00      169.44      3.02 o 
   3   5  10      113.08      112.36      6.97 o 
   4   5  10      124.32      109.63      5.13 o 
   5   5  10       13.56       10.86      3.21 o 
  -5   6  10        2.31        3.02      2.54 o 
  -4   6  10       78.30       76.91      2.56 o 
  -3   6  10       92.86       84.10      3.54 o 
  -2   6  10      436.23      456.98      8.54 o 
  -1   6  10      361.30      375.23      9.07 o 
   0   6  10       39.19       45.94      1.84 o 
   1   6  10      356.67      347.07      5.25 o 
   2   6  10      434.21      461.56     22.48 o 
   3   6  10       94.18       86.44      2.97 o 
   4   6  10       78.15       74.88      3.73 o 
   5   6  10        2.56        3.40      2.29 o 
  -4   7  10      146.39      138.92      6.21 o 
  -3   7  10       52.25       47.03      2.10 o 
  -2   7  10       58.46       66.42      2.21 o 
  -1   7  10      102.55      104.12      2.50 o 
   0   7  10        4.40        6.12      1.72 o 
   1   7  10      103.29      103.24      2.68 o 
   2   7  10       59.17       68.48      3.40 o 
   3   7  10       53.93       47.66      2.80 o 
   4   7  10      148.11      145.35      3.85 o 
  -3   8  10        3.26        5.08      2.09 o 
  -2   8  10        7.57        8.84      2.25 o 
  -1   8  10       35.66       36.04      2.76 o 
   0   8  10      179.92      170.77      3.73 o 
   1   8  10       36.66       37.24      2.06 o 
   2   8  10        7.03       10.81      2.36 o 
   3   8  10        2.60        1.77      2.46 o 
  -2   9  10       36.69       33.77      2.61 o 
  -1   9  10       14.84       13.01      2.34 o 
   0   9  10        7.53       10.66      1.84 o 
   1   9  10       15.63       15.61      1.89 o 
   2   9  10       38.63       36.48      3.13 o 
   1   0  11        3.29        4.95      2.57 o 
   2   0  11     2427.90     2372.53    105.81 o 
   3   0  11       11.55        6.93      2.32 o 
   4   0  11      576.02      539.99      9.12 o 
   5   0  11        1.95        3.45      2.79 o 
   6   0  11      122.46      119.14      3.37 o 
  -6   1  11       58.90       60.35      3.15 o 
  -5   1  11      313.46      329.85      7.72 o 
  -4   1  11       86.99       85.33      3.02 o 
  -3   1  11       78.37       72.96      2.36 o 
  -2   1  11     1164.80     1166.87     27.95 o 
  -1   1  11     1083.17     1026.93     23.10 o 
   0   1  11     2483.65     2265.56     55.24 o 
   1   1  11     1084.00      967.79     49.99 o 
   2   1  11     1165.30     1189.12     28.30 o 
   3   1  11       70.80       65.49      2.56 o 
   4   1  11       85.23       81.87      2.69 o 
   5   1  11      305.43      315.24      9.95 o 
   6   1  11       58.14       62.93      3.53 o 
  -6   2  11      103.24       97.90      3.24 o 
  -5   2  11        2.18        2.83      2.68 o 
  -4   2  11      303.82      309.23     10.54 o 
  -3   2  11       45.58       48.52      2.16 o 
  -2   2  11      574.23      671.53     21.07 o 
  -1   2  11     3193.52     3437.82     53.05 o 
   0   2  11      157.64      165.75      3.98 o 
   1   2  11     3266.46     3216.63    132.95 o 
   2   2  11      588.95      618.84     27.26 o 
   3   2  11       49.44       52.43      2.73 o 
   4   2  11      309.98      311.09     11.20 o 
   5   2  11        1.97        2.02      2.96 o 
   6   2  11      103.46       96.78      3.69 o 
  -6   3  11       58.74       65.99      3.17 o 
  -5   3  11       74.60       82.60      2.82 o 
  -4   3  11       41.58       46.10      2.50 o 
  -3   3  11      222.38      234.12      5.88 o 
  -2   3  11      407.35      437.63     13.70 o 
  -1   3  11      876.08      980.44     19.44 o 
   0   3  11     4003.38     4242.98     81.59 o 
   1   3  11      883.33      905.67     20.37 o 
   2   3  11      386.73      381.24     17.05 o 
   3   3  11      224.64      227.45      5.50 o 
   4   3  11       41.04       45.84      3.15 o 
   5   3  11       75.49       80.90      3.38 o 
   6   3  11       57.46       63.17      3.67 o 
  -5   4  11       25.01       26.71      2.66 o 
  -4   4  11      359.74      372.58     11.84 o 
  -3   4  11      472.95      481.04     18.97 o 
  -2   4  11      426.35      429.95     10.66 o 
  -1   4  11      454.85      488.75      8.38 o 
   0   4  11        0.64        2.33      1.44 o 
   1   4  11      476.12      507.19     10.46 o 
   2   4  11      426.96      454.20     27.11 o 
   3   4  11      468.78      435.52     19.57 o 
   4   4  11      363.99      341.87     16.35 o 
   5   4  11       25.96       22.45      2.95 o 
  -5   5  11       49.69       58.91      3.58 o 
  -4   5  11        1.67        1.66      2.07 o 
  -3   5  11      319.65      312.39      9.11 o 
  -2   5  11       21.94       26.88      1.97 o 
  -1   5  11       11.48        9.89      2.03 o 
   0   5  11      459.71      516.95     11.74 o 
   1   5  11       10.28        9.59      1.70 o 
   2   5  11       23.57       26.33      1.90 o 
   3   5  11      306.02      309.02     18.40 o 
   4   5  11        1.48        3.47      2.36 o 
   5   5  11       49.20       46.01      3.71 o 
  -5   6  11        1.38        3.08      2.52 o 
  -4   6  11      262.69      251.76      7.52 o 
  -3   6  11       10.59       13.85      1.91 o 
  -2   6  11      111.34      122.36      2.98 o 
  -1   6  11       55.78       64.28      3.32 o 
   0   6  11       16.12       17.76      1.46 o 
   1   6  11       54.96       55.99      1.81 o 
   2   6  11      109.87      110.46      4.46 o 
   3   6  11       11.39       14.42      2.14 o 
   4   6  11      266.80      247.12      9.93 o 
   5   6  11        1.50        0.66      2.72 o 
  -4   7  11       32.35       31.60      2.95 o 
  -3   7  11        3.66        3.25      1.94 o 
  -2   7  11       28.06       32.55      2.19 o 
  -1   7  11        4.34        6.11      1.73 o 
   0   7  11      419.49      421.49     11.07 o 
   1   7  11        3.79        5.79      1.81 o 
   2   7  11       30.14       34.18      2.45 o 
   3   7  11        2.89        6.01      2.04 o 
   4   7  11       32.08       30.62      2.67 o 
  -3   8  11      100.12       88.04      4.53 o 
  -2   8  11      157.50      162.04      3.25 o 
  -1   8  11      169.50      167.23      6.01 o 
   0   8  11       13.36       13.28      1.83 o 
   1   8  11      162.28      156.54      4.27 o 
   2   8  11      155.87      155.06      6.55 o 
   3   8  11      100.61       94.47      3.77 o 
  -2   9  11      175.64      156.46      4.34 o 
  -1   9  11        0.45        2.16      2.47 o 
   0   9  11       13.16       10.44      2.13 o 
   1   9  11        0.50        7.48      2.43 o 
   2   9  11      179.46      168.75      7.73 o 
   0   0  12     4693.39     4505.78    121.00 o 
   1   0  12       78.80       68.84      3.07 o 
   2   0  12      778.29      694.32     28.02 o 
   3   0  12        2.16        3.20      2.00 o 
   4   0  12       26.30       21.16      2.34 o 
   5   0  12       36.40       34.66      2.62 o 
   6   0  12      365.64      352.35     14.57 o 
  -6   1  12       29.17       32.54      3.01 o 
  -5   1  12      318.90      324.25      7.03 o 
  -4   1  12      196.11      213.22      5.60 o 
  -3   1  12       67.89       64.19      2.64 o 
  -2   1  12     1452.77     1510.14     40.70 o 
  -1   1  12      573.91      593.81     10.38 o 
   0   1  12      175.61      171.78      3.96 o 
   1   1  12      538.92      536.19      6.37 o 
   2   1  12     1460.21     1498.83     37.09 o 
   3   1  12       71.12       71.39      3.24 o 
   4   1  12      194.27      198.69      8.26 o 
   5   1  12      322.62      333.64      7.64 o 
   6   1  12       29.78       31.45      3.19 o 
  -6   2  12      174.91      165.97      5.31 o 
  -5   2  12       11.13        7.50      2.39 o 
  -4   2  12       38.05       46.13      2.62 o 
  -3   2  12      639.91      649.77     24.55 o 
  -2   2  12     1983.83     2124.72     55.41 o 
  -1   2  12      303.15      334.62      6.35 o 
   0   2  12        1.46        0.44      1.81 o 
   1   2  12      293.04      320.55     12.69 o 
   2   2  12     1990.24     2098.09     75.44 o 
   3   2  12      660.26      664.04      5.46 o 
   4   2  12       40.48       44.03      2.55 o 
   5   2  12       10.55        7.54      2.49 o 
   6   2  12      172.90      163.23      9.87 o 
  -6   3  12      117.99      104.75      4.98 o 
  -5   3  12       18.18       23.21      2.54 o 
  -4   3  12       86.11       94.45      2.72 o 
  -3   3  12      292.94      296.48     12.05 o 
  -2   3  12      150.00      135.46      4.51 o 
  -1   3  12      286.49      329.51      8.60 o 
   0   3  12        0.38       -1.82      1.82 o 
   1   3  12      284.44      321.69      7.70 o 
   2   3  12      138.64      114.01      6.11 o 
   3   3  12      297.73      287.57     11.62 o 
   4   3  12       81.80       86.40      4.99 o 
   5   3  12       18.51       22.32      3.04 o 
   6   3  12      115.14      114.28      5.31 o 
  -5   4  12       32.13       37.06      2.30 o 
  -4   4  12       84.09       86.46      4.71 o 
  -3   4  12      222.19      230.96      7.69 o 
  -2   4  12      123.82      139.49      5.49 o 
  -1   4  12      658.04      723.78     22.52 o 
   0   4  12     2119.90     2148.20     28.00 o 
   1   4  12      654.63      712.53     13.03 o 
   2   4  12      116.70      129.32      8.31 o 
   3   4  12      235.03      235.64     15.40 o 
   4   4  12       84.12       75.45      3.53 o 
   5   4  12       32.40       34.00      3.04 o 
  -5   5  12        4.85        8.68      2.54 o 
  -4   5  12       29.35       34.56      2.19 o 
  -3   5  12       83.96       81.26      2.32 o 
  -2   5  12       23.13       23.87      1.81 o 
  -1   5  12      250.69      235.18      8.12 o 
   0   5  12        0.03        1.39      1.57 o 
   1   5  12      252.23      234.19      4.91 o 
   2   5  12       23.36       21.39      1.97 o 
   3   5  12       84.43       80.36      2.62 o 
   4   5  12       28.84       31.54      5.02 o 
   5   5  12        4.86        4.53      3.21 o 
  -5   6  12       22.72       25.88      2.40 o 
  -4   6  12        1.60        2.74      2.11 o 
  -3   6  12      168.14      158.21      4.10 o 
  -2   6  12        1.85        0.76      2.31 o 
  -1   6  12      224.79      229.15      5.50 o 
   0   6  12      141.68      138.28      2.84 o 
   1   6  12      223.25      219.76      5.08 o 
   2   6  12        2.39        5.29      1.81 o 
   3   6  12      170.03      154.71      8.06 o 
   4   6  12        1.72        4.53      2.32 o 
   5   6  12       23.17       28.76      3.05 o 
  -4   7  12       59.66       62.56      2.66 o 
  -3   7  12       68.36       73.93      3.39 o 
  -2   7  12        6.56        5.88      2.28 o 
  -1   7  12       20.36       18.39      1.91 o 
   0   7  12        5.86        5.90      1.61 o 
   1   7  12       19.68       16.28      1.78 o 
   2   7  12        5.89        6.26      2.14 o 
   3   7  12       66.61       63.04      2.50 o 
   4   7  12       58.62       55.12      2.68 o 
  -3   8  12       56.31       50.71      2.34 o 
  -2   8  12       84.25       78.14      2.81 o 
  -1   8  12       62.60       58.47      2.31 o 
   0   8  12        0.11        1.88      1.65 o 
   1   8  12       63.77       58.87      2.22 o 
   2   8  12       86.43       84.48      2.71 o 
   3   8  12       56.51       57.45      2.63 o 
  -2   9  12       11.18       13.77      4.75 o 
  -1   9  12       24.96       24.99      2.66 o 
   0   9  12       13.68       14.49      2.10 o 
   1   9  12       26.18       25.61      2.38 o 
   2   9  12       12.71       14.81      3.63 o 
   1   0  13        8.22        7.12      2.11 o 
   2   0  13      185.87      223.68      4.81 o 
   3   0  13       67.98       62.36      2.52 o 
   4   0  13      344.82      332.85      8.09 o 
   5   0  13      118.13      109.43      3.36 o 
   6   0  13      156.87      145.05      5.21 o 
  -6   1  13      205.97      207.74     10.42 o 
  -5   1  13      529.44      569.36      6.29 o 
  -4   1  13        8.09       10.04      2.30 o 
  -3   1  13      232.77      263.90      5.03 o 
  -2   1  13      399.70      452.22     11.08 o 
  -1   1  13     1909.20     1951.81     30.58 o 
   0   1  13      583.77      509.47     13.05 o 
   1   1  13     1906.38     1801.05     51.90 o 
   2   1  13      411.30      437.69     22.62 o 
   3   1  13      232.78      262.55      4.57 o 
   4   1  13        7.53        9.87      2.42 o 
   5   1  13      529.01      562.60     13.92 o 
   6   1  13      204.25      222.54      7.85 o 
  -6   2  13        4.45        6.01      2.62 o 
  -5   2  13      203.49      207.05      3.90 o 
  -4   2  13      209.33      213.15      4.22 o 
  -3   2  13      118.75      118.17      4.16 o 
  -2   2  13       88.24       83.73      2.42 o 
  -1   2  13     2339.44     2363.88     71.23 o 
   0   2  13      100.47      106.57      3.72 o 
   1   2  13     2321.75     2282.44     83.51 o 
   2   2  13       95.00       88.68      2.69 o 
   3   2  13      124.25      117.65      4.82 o 
   4   2  13      210.68      206.44      6.47 o 
   5   2  13      205.41      218.22      5.78 o 
   6   2  13        4.51        6.75      3.20 o 
  -6   3  13       11.12       11.08      2.84 o 
  -5   3  13       29.49       33.35      2.69 o 
  -4   3  13       89.19       92.18      2.47 o 
  -3   3  13       44.36       43.16      2.33 o 
  -2   3  13      495.03      526.81     17.95 o 
  -1   3  13      301.86      301.18      8.13 o 
   0   3  13     1906.94     1874.64     42.13 o 
   1   3  13      299.71      282.44     10.11 o 
   2   3  13      511.28      464.78     30.03 o 
   3   3  13       46.18       41.34      2.30 o 
   4   3  13       88.16       81.99      3.68 o 
   5   3  13       29.74       29.31      3.13 o 
   6   3  13       10.52        9.51      3.26 o 
  -5   4  13       39.39       38.26      2.48 o 
  -4   4  13       80.96       91.11      2.65 o 
  -3   4  13      290.09      291.13     10.98 o 
  -2   4  13       17.36       15.34      1.73 o 
  -1   4  13      322.85      339.46      9.68 o 
   0   4  13      236.84      232.56      2.16 o 
   1   4  13      316.93      325.73      6.61 o 
   2   4  13       16.53       14.92      2.27 o 
   3   4  13      294.35      284.08     13.36 o 
   4   4  13       83.98       90.01      3.42 o 
   5   4  13       41.11       36.73      3.20 o 
  -5   5  13       27.87       29.21      2.55 o 
  -4   5  13        3.49        3.60      1.89 o 
  -3   5  13      391.93      408.54     11.25 o 
  -2   5  13       28.81       32.66      1.80 o 
  -1   5  13      400.69      455.93     18.27 o 
   0   5  13      670.23      695.52     14.60 o 
   1   5  13      395.41      411.75     11.83 o 
   2   5  13       26.67       28.64      1.97 o 
   3   5  13      391.55      385.73     27.49 o 
   4   5  13        2.83        1.91      2.79 o 
   5   5  13       26.71       24.64      2.82 o 
  -4   6  13      110.23      115.00      4.60 o 
  -3   6  13      171.16      181.42      4.21 o 
  -2   6  13      127.51      121.46      4.67 o 
  -1   6  13      167.48      175.77      5.55 o 
   0   6  13       77.86       71.69      2.43 o 
   1   6  13      162.85      161.43      4.83 o 
   2   6  13      122.59      117.79      5.51 o 
   3   6  13      172.87      183.73      8.52 o 
   4   6  13      114.59      112.91      3.73 o 
   5   6  13       10.25       11.93      5.30 o 
  -4   7  13       17.40       19.64      2.31 o 
  -3   7  13       73.46       73.39      2.56 o 
  -2   7  13       44.53       48.57      3.07 o 
  -1   7  13      177.99      178.40      6.39 o 
   0   7  13      304.43      311.25      6.22 o 
   1   7  13      181.53      173.03      3.82 o 
   2   7  13       46.44       49.47      3.01 o 
   3   7  13       74.96       78.13      2.31 o 
   4   7  13       16.57       15.21      2.67 o 
  -3   8  13       12.53       12.16      2.82 o 
  -2   8  13       60.69       63.92      2.37 o 
  -1   8  13       84.38       85.60      2.47 o 
   0   8  13       40.94       44.07      2.48 o 
   1   8  13       82.89       78.40      2.56 o 
   2   8  13       58.12       60.44      4.20 o 
   3   8  13       13.17       16.77      2.41 o 
  -1   9  13       16.73       14.58      2.34 o 
   0   9  13       64.72       59.11      2.29 o 
   1   9  13       17.76       12.91      2.71 o 
   0   0  14     2635.22     2473.17     87.27 o 
   1   0  14       39.19       29.90      2.12 o 
   2   0  14        1.83        9.96      2.45 o 
   3   0  14       12.41       10.72      2.17 o 
   4   0  14       13.06       11.18      2.31 o 
   5   0  14        9.28       12.17      2.83 o 
   6   0  14       40.06       39.11      2.98 o 
  -6   1  14       32.86       36.74      3.62 o 
  -5   1  14      175.70      182.47      5.58 o 
  -4   1  14      111.47      121.46      3.38 o 
  -3   1  14     1104.06     1153.15     32.36 o 
  -2   1  14      556.82      554.18     15.21 o 
  -1   1  14     1238.19     1297.31     57.26 o 
   0   1  14       73.22       60.17      2.35 o 
   1   1  14     1284.32     1329.46     44.52 o 
   2   1  14      564.43      554.96     15.07 o 
   3   1  14     1102.07     1119.07     31.63 o 
   4   1  14      110.36      123.92      3.07 o 
   5   1  14      174.80      181.78      9.72 o 
   6   1  14       33.81       37.53      3.76 o 
  -6   2  14      158.76      146.26      6.09 o 
  -5   2  14       41.24       46.50      2.59 o 
  -4   2  14       65.81       69.84      2.67 o 
  -3   2  14      133.16      129.40      4.17 o 
  -2   2  14      632.49      669.43     19.08 o 
  -1   2  14      150.78      142.12      4.07 o 
   0   2  14      259.38      256.61      5.64 o 
   1   2  14      150.37      137.94      4.57 o 
   2   2  14      621.28      631.00     20.89 o 
   3   2  14      129.04      119.06      2.80 o 
   4   2  14       69.31       66.39      2.61 o 
   5   2  14       38.76       41.28      3.13 o 
   6   2  14      161.24      149.70     10.36 o 
  -6   3  14      114.78       98.26      3.25 o 
  -5   3  14       79.98       86.11      2.72 o 
  -4   3  14       15.58       17.87      2.51 o 
  -3   3  14      480.14      511.86     18.76 o 
  -2   3  14      127.19      134.56      3.56 o 
  -1   3  14       62.84       67.09      1.95 o 
   0   3  14        4.16        4.80      1.67 o 
   1   3  14       60.52       63.04      2.10 o 
   2   3  14      131.40      127.33      5.92 o 
   3   3  14      472.58      465.59     18.80 o 
   4   3  14       16.45       17.07      2.52 o 
   5   3  14       77.97       78.35      3.86 o 
   6   3  14      116.97      110.23      4.77 o 
  -5   4  14       12.54       12.86      2.77 o 
  -4   4  14       26.41       29.39      2.50 o 
  -3   4  14       73.10       76.47      2.11 o 
  -2   4  14      319.61      325.85     10.31 o 
  -1   4  14      256.59      260.03      7.74 o 
   0   4  14      382.58      352.41      8.71 o 
   1   4  14      251.55      249.28      4.34 o 
   2   4  14      323.14      320.89     23.45 o 
   3   4  14       66.51       67.14      3.32 o 
   4   4  14       27.82       25.31      2.39 o 
   5   4  14       11.52       10.37      3.01 o 
  -5   5  14       46.64       42.30      2.53 o 
  -4   5  14        3.92        3.72      1.83 o 
  -3   5  14       74.57       78.00      2.30 o 
  -2   5  14       91.25       97.13      3.46 o 
  -1   5  14      676.17      703.26     16.69 o 
   0   5  14        9.83        8.25      1.55 o 
   1   5  14      681.49      625.54     21.97 o 
   2   5  14       95.05       96.39      4.14 o 
   3   5  14       72.23       72.60      4.55 o 
   4   5  14        3.52        6.59      2.80 o 
   5   5  14       46.23       43.86      3.10 o 
  -4   6  14       43.62       43.16      2.47 o 
  -3   6  14        0.12        1.32      1.96 o 
  -2   6  14      104.82      111.70      3.55 o 
  -1   6  14      205.51      207.49      5.21 o 
   0   6  14        4.55        3.62      1.75 o 
   1   6  14      209.02      208.15      5.08 o 
   2   6  14      106.37      115.78      5.68 o 
   3   6  14        0.11        0.93      1.97 o 
   4   6  14       43.84       38.45      2.68 o 
  -4   7  14       13.12       17.37      2.69 o 
  -3   7  14       35.45       37.15      2.07 o 
  -2   7  14      113.35      114.14      3.95 o 
  -1   7  14       16.51       17.25      2.01 o 
   0   7  14       18.78       22.47      1.76 o 
   1   7  14       15.30       15.58      2.01 o 
   2   7  14      112.89      108.23      5.92 o 
   3   7  14       36.65       32.60      2.47 o 
   4   7  14       12.98       14.71      2.73 o 
  -3   8  14       62.45       62.79      4.90 o 
  -2   8  14       29.21       27.74      2.10 o 
  -1   8  14       27.88       26.16      2.06 o 
   0   8  14       10.88       10.69      1.66 o 
   1   8  14       26.51       20.89      2.12 o 
   2   8  14       30.29       31.44      2.49 o 
   3   8  14       62.71       62.94      3.10 o 
  -1   9  14      149.55      163.64      5.24 o 
   0   9  14        0.06       -0.88      2.05 o 
   1   9  14      147.97      143.41      7.80 o 
   1   0  15      187.64      196.33      8.47 o 
   2   0  15     2701.35     2976.82     65.78 o 
   3   0  15       18.92       14.94      2.42 o 
   4   0  15      232.22      244.35      7.54 o 
   5   0  15       17.09       14.26      3.24 o 
   6   0  15       78.59       94.57      5.20 o 
  -6   1  15       22.30       21.41      3.28 o 
  -5   1  15      137.57      143.54      4.80 o 
  -4   1  15        8.77        7.92      2.25 o 
  -3   1  15      244.93      263.12      6.61 o 
  -2   1  15     1154.62     1202.32     32.63 o 
  -1   1  15     1613.03     1701.29     41.28 o 
   0   1  15       21.72       32.05      2.43 o 
   1   1  15     1584.40     1643.23     35.25 o 
   2   1  15     1147.75     1148.57     63.29 o 
   3   1  15      236.67      230.01      5.57 o 
   4   1  15        7.57        5.16      2.68 o 
   5   1  15      142.35      139.60      4.44 o 
   6   1  15       22.50       21.27      3.17 o 
  -6   2  15       26.67       27.76      3.15 o 
  -5   2  15       42.48       48.79      2.71 o 
  -4   2  15      316.25      341.03      9.02 o 
  -3   2  15       24.00       24.09      2.40 o 
  -2   2  15      533.50      553.68     15.60 o 
  -1   2  15     3647.48     3878.17     59.84 o 
   0   2  15      486.81      495.35     14.05 o 
   1   2  15     3635.15     3543.32    175.84 o 
   2   2  15      548.67      547.10     15.48 o 
   3   2  15       21.56       21.92      2.34 o 
   4   2  15      313.00      316.93      3.70 o 
   5   2  15       42.27       50.33      3.89 o 
   6   2  15       27.08       25.23      3.60 o 
  -6   3  15       19.92       21.36      3.19 o 
  -5   3  15      113.13      124.21      3.55 o 
  -4   3  15        5.15        4.31      2.25 o 
  -3   3  15      115.63      114.53      3.93 o 
  -2   3  15      520.43      547.96     11.15 o 
  -1   3  15       95.36       90.35      1.97 o 
   0   3  15      128.26      111.20      1.91 o 
   1   3  15       95.63       89.92      3.43 o 
   2   3  15      511.55      492.64     21.46 o 
   3   3  15      116.07      107.50      5.48 o 
   4   3  15        4.90        6.31      2.59 o 
   5   3  15      112.06      112.87      5.00 o 
   6   3  15       19.47       19.38      3.27 o 
  -5   4  15      109.00      113.89      4.46 o 
  -4   4  15       41.72       49.56      3.24 o 
  -3   4  15       67.25       64.29      2.15 o 
  -2   4  15      143.71      152.29      4.69 o 
  -1   4  15      231.66      239.89      5.94 o 
   0   4  15      537.80      551.21     13.63 o 
   1   4  15      226.27      211.11      4.58 o 
   2   4  15      141.65      149.94      8.15 o 
   3   4  15       67.36       61.81      3.20 o 
   4   4  15       40.20       41.83      2.72 o 
   5   4  15      106.32      107.50      3.80 o 
  -5   5  15       14.02       16.38      2.87 o 
  -4   5  15       64.57       67.45      2.39 o 
  -3   5  15      353.71      386.99     15.73 o 
  -2   5  15       42.67       45.32      1.97 o 
  -1   5  15      174.69      180.14      2.60 o 
   0   5  15      465.82      458.53     10.36 o 
   1   5  15      171.51      167.45      4.35 o 
   2   5  15       39.81       39.94      1.97 o 
   3   5  15      356.39      367.04     14.83 o 
   4   5  15       63.58       60.04      2.87 o 
   5   5  15       12.75       14.02      3.28 o 
  -4   6  15       98.10      111.17      3.29 o 
  -3   6  15       32.79       36.52      2.35 o 
  -2   6  15       75.59       83.43      2.92 o 
  -1   6  15      170.93      179.30      4.81 o 
   0   6  15      108.73      110.64      2.68 o 
   1   6  15      167.58      161.79      2.65 o 
   2   6  15       72.05       75.43      2.38 o 
   3   6  15       33.44       34.87      2.59 o 
   4   6  15       99.31       95.56      2.86 o 
  -4   7  15        5.07        5.67      2.59 o 
  -3   7  15       33.85       29.48      2.26 o 
  -2   7  15       49.40       50.81      2.69 o 
  -1   7  15       83.60       85.29      1.92 o 
   0   7  15       92.70      104.29      2.92 o 
   1   7  15       83.49       84.24      2.13 o 
   2   7  15       50.29       55.60      3.28 o 
   3   7  15       35.27       30.30      2.42 o 
   4   7  15        4.66        4.63      2.54 o 
  -3   8  15       59.87       66.23      5.20 o 
  -2   8  15       56.48       63.60      2.40 o 
  -1   8  15       65.86       70.79      3.15 o 
   0   8  15      125.87      135.92      3.43 o 
   1   8  15       66.28       62.91      2.33 o 
   2   8  15       57.10       51.72      3.31 o 
   3   8  15       61.43       62.26      3.13 o 
  -1   9  15        0.25       -1.41      2.54 o 
   0   9  15      126.00      122.84      3.82 o 
   1   9  15        0.15        2.31      2.25 o 
   0   0  16      470.92      486.15     52.48 o 
   1   0  16     1318.37     1279.95     28.94 o 
   2   0  16      463.03      451.75      9.18 o 
   3   0  16        2.17        4.93      2.37 o 
   4   0  16      348.39      372.83     11.32 o 
   5   0  16      184.98      189.80      6.31 o 
   6   0  16       81.02       79.96      3.36 o 
  -6   1  16        7.82        8.87      2.87 o 
  -5   1  16       71.36       72.50      3.10 o 
  -4   1  16      154.80      148.59      3.49 o 
  -3   1  16       24.27       30.65      2.16 o 
  -2   1  16      150.23      129.76      3.38 o 
  -1   1  16     1185.09     1144.78     31.02 o 
   0   1  16        6.55        0.24      2.31 o 
   1   1  16     1188.93     1164.39     19.47 o 
   2   1  16      145.55      123.39      3.61 o 
   3   1  16       27.06       30.31      2.49 o 
   4   1  16      150.01      137.94      5.37 o 
   5   1  16       70.72       65.13      3.10 o 
   6   1  16        7.97       11.69      3.20 o 
  -6   2  16        4.94        3.07      3.12 o 
  -5   2  16      125.59      142.86      3.65 o 
  -4   2  16      485.17      515.65     15.72 o 
  -3   2  16      620.82      654.74     24.97 o 
  -2   2  16       47.45       59.50      2.26 o 
  -1   2  16      713.33      728.37     17.02 o 
   0   2  16       38.35       32.38      2.08 o 
   1   2  16      719.57      732.90     21.23 o 
   2   2  16       49.04       51.71      2.81 o 
   3   2  16      616.19      594.53     23.02 o 
   4   2  16      488.04      474.08     16.50 o 
   5   2  16      130.18      138.82      4.01 o 
   6   2  16        4.61        6.78      3.89 o 
  -5   3  16       69.04       69.73      2.73 o 
  -4   3  16       61.86       69.44      3.26 o 
  -3   3  16       69.74       65.61      2.26 o 
  -2   3  16       83.80       82.99      2.23 o 
  -1   3  16      113.92      121.85      3.09 o 
   0   3  16      129.71      132.35      3.87 o 
   1   3  16      117.73      117.58      2.45 o 
   2   3  16       76.60       74.76      2.99 o 
   3   3  16       64.88       59.02      3.41 o 
   4   3  16       56.13       57.71      2.83 o 
   5   3  16       71.67       66.63      3.24 o 
  -5   4  16       84.35       88.83      2.89 o 
  -4   4  16        3.74        5.32      2.26 o 
  -3   4  16       34.70       34.07      1.84 o 
  -2   4  16      225.61      246.67      6.00 o 
  -1   4  16       96.04       94.03      2.09 o 
   0   4  16       15.74       24.75      1.59 o 
   1   4  16       94.33       83.13      2.65 o 
   2   4  16      224.80      218.63     12.28 o 
   3   4  16       30.59       28.12      2.48 o 
   4   4  16        4.45        5.52      2.83 o 
   5   4  16       87.03       88.65      5.69 o 
  -5   5  16        4.19        3.19      2.70 o 
  -4   5  16      120.37      121.33      3.41 o 
  -3   5  16       28.57       27.97      2.11 o 
  -2   5  16       58.98       59.13      2.19 o 
  -1   5  16      666.28      683.95     14.43 o 
   0   5  16      115.25      108.32      1.97 o 
   1   5  16      678.47      614.42     13.87 o 
   2   5  16       56.71       53.14      1.98 o 
   3   5  16       26.87       22.86      2.71 o 
   4   5  16      119.30      120.28      6.35 o 
   5   5  16        4.08        3.76      3.54 o 
  -4   6  16       62.09       68.14      2.58 o 
  -3   6  16       59.29       58.33      2.33 o 
  -2   6  16       10.83       14.77      2.13 o 
  -1   6  16      168.49      172.85      4.87 o 
   0   6  16        4.01        4.91      1.70 o 
   1   6  16      174.71      164.57      4.30 o 
   2   6  16       10.90       14.04      1.83 o 
   3   6  16       57.91       58.08      3.48 o 
   4   6  16       60.97       62.72      3.95 o 
  -4   7  16        3.30        4.21      2.35 o 
  -3   7  16        5.09        4.98      2.03 o 
  -2   7  16       34.04       38.87      2.77 o 
  -1   7  16       21.88       24.44      1.91 o 
   0   7  16       12.50       12.07      1.83 o 
   1   7  16       23.20       21.13      2.21 o 
   2   7  16       34.15       38.30      3.37 o 
   3   7  16        5.80        5.32      2.70 o 
   4   7  16        3.82        3.93      2.72 o 
  -3   8  16       71.79       77.03      3.39 o 
  -2   8  16       43.73       49.00      2.50 o 
  -1   8  16        5.03        6.50      2.02 o 
   0   8  16        0.00       -0.77      1.80 o 
   1   8  16        4.49        5.18      2.00 o 
   2   8  16       44.07       45.34      2.82 o 
   3   8  16       70.03       63.64      3.19 o 
  -1   9  16       50.99       50.81      2.98 o 
   0   9  16       17.68       19.90      2.33 o 
   1   9  16       50.65       46.43      2.94 o 
   1   0  17      765.67      835.71     11.52 o 
   2   0  17      616.62      568.11     14.66 o 
   3   0  17      219.77      210.36      6.51 o 
   4   0  17      441.42      434.38     15.54 o 
   5   0  17      185.65      178.83      9.99 o 
   6   0  17       68.91       83.38      7.79 o 
  -6   1  17       26.61       28.91      3.19 o 
  -5   1  17       51.21       61.28      3.14 o 
  -4   1  17       25.30       33.16      2.36 o 
  -3   1  17     1446.95     1502.15     46.44 o 
  -2   1  17       35.73       30.61      2.33 o 
  -1   1  17      846.17      816.97     13.18 o 
   0   1  17     1786.04     1938.85     33.98 o 
   1   1  17      834.93      834.93     15.71 o 
   2   1  17       33.02       27.68      2.59 o 
   3   1  17     1455.01     1419.25     71.36 o 
   4   1  17       25.21       33.32      2.63 o 
   5   1  17       50.46       52.44      3.49 o 
   6   1  17       26.42       24.28      3.57 o 
  -6   2  17       14.54       12.96      2.69 o 
  -5   2  17      100.39      100.65      3.94 o 
  -4   2  17       33.11       39.04      2.65 o 
  -3   2  17      165.81      182.47      4.61 o 
  -2   2  17      764.39      774.06     16.42 o 
  -1   2  17     2113.89     2225.02     48.87 o 
   0   2  17      200.01      190.99      7.12 o 
   1   2  17     2079.35     2057.71     77.13 o 
   2   2  17      774.75      733.84     11.76 o 
   3   2  17      169.25      152.83     11.48 o 
   4   2  17       34.60       36.83      2.32 o 
   5   2  17      101.02       95.60      5.00 o 
   6   2  17       14.68       11.88      3.49 o 
  -5   3  17       22.26       23.36      2.57 o 
  -4   3  17       94.74      101.73      3.35 o 
  -3   3  17       81.11       85.12      2.45 o 
  -2   3  17      639.76      636.69     18.66 o 
  -1   3  17      451.61      461.64      7.98 o 
   0   3  17      178.42      172.12      3.07 o 
   1   3  17      448.67      427.80     12.52 o 
   2   3  17      646.02      623.30     31.07 o 
   3   3  17       81.71       79.77      3.03 o 
   4   3  17       93.98       87.19      3.22 o 
   5   3  17       22.70       25.13      2.86 o 
  -5   4  17       25.38       27.74      2.70 o 
  -4   4  17        6.58        8.29      2.37 o 
  -3   4  17      203.52      220.17      5.18 o 
  -2   4  17       24.28       23.15      1.76 o 
  -1   4  17      289.28      287.01      5.20 o 
   0   4  17        3.17        3.37      1.68 o 
   1   4  17      279.30      252.84      7.83 o 
   2   4  17       26.47       23.94      1.90 o 
   3   4  17      207.56      227.12     11.55 o 
   4   4  17        7.60       11.53      3.40 o 
   5   4  17       26.45       29.54      3.53 o 
  -5   5  17      234.13      228.00      6.04 o 
  -4   5  17      127.67      133.75      3.94 o 
  -3   5  17      239.43      255.57      9.09 o 
  -2   5  17      382.12      395.91     10.38 o 
  -1   5  17       41.31       43.46      1.87 o 
   0   5  17       65.50       62.10      1.96 o 
   1   5  17       42.92       45.80      1.89 o 
   2   5  17      375.85      372.20     10.93 o 
   3   5  17      243.04      266.47     10.61 o 
   4   5  17      125.77      118.59      6.25 o 
   5   5  17      233.15      224.80     14.67 o 
  -4   6  17       29.90       32.06      2.42 o 
  -3   6  17       14.31       13.34      2.38 o 
  -2   6  17       40.75       45.90      2.11 o 
  -1   6  17       32.20       34.76      1.80 o 
   0   6  17        4.23        5.00      1.50 o 
   1   6  17       32.46       34.21      2.16 o 
   2   6  17       42.75       42.47      1.92 o 
   3   6  17       13.98       13.97      2.09 o 
   4   6  17       29.65       33.36      2.61 o 
  -3   7  17       63.09       61.45      4.01 o 
  -2   7  17       80.55       83.81      2.93 o 
  -1   7  17       68.46       69.29      2.58 o 
   0   7  17        6.69        6.65      1.72 o 
   1   7  17       65.12       60.57      2.86 o 
   2   7  17       80.56       75.34      3.06 o 
   3   7  17       63.49       56.39      3.03 o 
   4   7  17       24.31       21.76      7.10 o 
  -2   8  17       38.71       42.08      2.63 o 
  -1   8  17       56.61       60.07      2.66 o 
   0   8  17       18.27       19.70      1.90 o 
   1   8  17       59.76       60.36      2.17 o 
   2   8  17       39.51       39.09      2.71 o 
   0   9  17      368.57      350.61     16.28 o 
   0   0  18     3191.77     3134.70    110.52 o 
   1   0  18        0.62        1.45      2.12 o 
   2   0  18      112.71      101.62      5.30 o 
   3   0  18        2.92        1.75      2.15 o 
   4   0  18      714.31      725.21     23.92 o 
   5   0  18       32.20       28.58      2.53 o 
   6   0  18        0.88        3.42      3.04 o 
  -6   1  18       16.65       17.00      2.93 o 
  -5   1  18       24.38       28.33      2.61 o 
  -4   1  18      573.41      612.25     19.43 o 
  -3   1  18      230.41      251.37      8.14 o 
  -2   1  18       60.23       51.14      2.53 o 
  -1   1  18      278.96      268.56      7.20 o 
   0   1  18      156.71      146.11      3.19 o 
   1   1  18      298.99      289.44      4.02 o 
   2   1  18       55.94       43.79      2.40 o 
   3   1  18      238.56      221.78      4.93 o 
   4   1  18      579.64      597.15     14.98 o 
   5   1  18       24.87       28.15      2.90 o 
   6   1  18       15.99       16.79      3.07 o 
  -6   2  18        6.47        7.19      3.07 o 
  -5   2  18      185.79      197.64      6.53 o 
  -4   2  18        5.30        5.84      2.21 o 
  -3   2  18       46.81       49.91      2.46 o 
  -2   2  18      154.21      159.50      3.16 o 
  -1   2  18      304.11      281.69      6.45 o 
   0   2  18     4231.56     4503.61     96.82 o 
   1   2  18      304.02      265.58     11.48 o 
   2   2  18      162.88      149.40      3.62 o 
   3   2  18       43.21       35.35      3.62 o 
   4   2  18        4.20        6.61      2.28 o 
   5   2  18      182.20      179.03      6.58 o 
   6   2  18        6.92        7.45      3.22 o 
  -5   3  18       48.63       51.32      2.81 o 
  -4   3  18      276.30      289.15      6.03 o 
  -3   3  18       78.07       75.52      2.61 o 
  -2   3  18       12.70       14.68      1.83 o 
  -1   3  18      202.36      205.98      3.31 o 
   0   3  18     1271.27     1270.72     22.70 o 
   1   3  18      207.68      195.75      3.23 o 
   2   3  18       14.99       14.65      2.56 o 
   3   3  18       74.97       65.91      3.03 o 
   4   3  18      284.99      275.16     14.64 o 
   5   3  18       46.88       46.34      3.72 o 
  -5   4  18       23.72       26.95      2.93 o 
  -4   4  18       78.41       85.06      4.15 o 
  -3   4  18      129.31      135.34      3.86 o 
  -2   4  18      220.67      221.06      7.75 o 
  -1   4  18       35.22       33.82      2.10 o 
   0   4  18       34.56       37.35      1.69 o 
   1   4  18       39.04       35.52      2.52 o 
   2   4  18      224.49      214.05      9.11 o 
   3   4  18      129.14      137.25      6.88 o 
   4   4  18       80.93       77.95      6.14 o 
   5   4  18       23.18       22.11      3.31 o 
  -5   5  18       20.01       17.79      2.37 o 
  -4   5  18       83.48       87.37      2.49 o 
  -3   5  18      176.31      190.60      7.60 o 
  -2   5  18      118.52      119.52      4.74 o 
  -1   5  18      458.68      474.07      6.34 o 
   0   5  18      752.96      760.21     15.82 o 
   1   5  18      477.06      454.40     11.49 o 
   2   5  18      114.00      106.81      2.37 o 
   3   5  18      174.30      170.25     11.11 o 
   4   5  18       85.43       86.99      4.77 o 
   5   5  18       20.15       13.67      4.36 o 
  -4   6  18      100.83      114.73      5.84 o 
  -3   6  18       37.81       37.13      2.05 o 
  -2   6  18       16.87       18.20      2.27 o 
  -1   6  18       21.21       25.36      1.86 o 
   0   6  18      176.44      174.63      4.00 o 
   1   6  18       24.12       26.33      1.98 o 
   2   6  18       15.26       14.74      2.05 o 
   3   6  18       36.64       33.03      2.30 o 
   4   6  18      102.33      110.82      4.43 o 
  -3   7  18       16.20       19.18      2.43 o 
  -2   7  18       18.85       21.13      1.99 o 
  -1   7  18       28.24       26.65      1.80 o 
   0   7  18        0.07       -0.82      1.71 o 
   1   7  18       30.23       28.32      2.12 o 
   2   7  18       18.80       21.07      2.02 o 
   3   7  18       15.58       17.93      2.80 o 
  -2   8  18       27.47       28.18      2.45 o 
  -1   8  18       25.26       26.81      1.92 o 
   0   8  18        0.13        1.29      1.95 o 
   1   8  18       24.58       26.55      2.36 o 
   2   8  18       27.46       24.68      2.92 o 
   1   0  19      162.45      173.97      4.12 o 
   2   0  19       47.18       38.85      2.33 o 
   3   0  19       81.75       93.41      3.08 o 
   4   0  19      575.94      645.61     26.92 o 
   5   0  19        0.01       -1.07      2.78 o 
   6   0  19       81.45       95.98      5.88 o 
  -6   1  19       22.80       26.03      3.30 o 
  -5   1  19       89.45       97.10      5.61 o 
  -4   1  19      828.30      818.12     25.25 o 
  -3   1  19       12.97       13.11      2.31 o 
  -2   1  19       50.60       61.12      2.62 o 
  -1   1  19      114.84      107.72      3.40 o 
   0   1  19       24.75       17.96      2.02 o 
   1   1  19      116.14      111.58      3.23 o 
   2   1  19       49.64       59.13      2.68 o 
   3   1  19       15.30       20.11      2.42 o 
   4   1  19      823.40      769.33     37.72 o 
   5   1  19       92.21       87.74      4.79 o 
   6   1  19       22.57       26.43      3.76 o 
  -5   2  19       14.79       16.33      2.67 o 
  -4   2  19      271.89      276.71     11.23 o 
  -3   2  19     1474.76     1558.41     40.88 o 
  -2   2  19      957.07      989.07     22.65 o 
  -1   2  19      768.63      750.72     14.49 o 
   0   2  19     2684.09     2808.48     80.42 o 
   1   2  19      767.69      763.79     20.99 o 
   2   2  19      958.98      932.35     27.17 o 
   3   2  19     1475.59     1351.99     37.51 o 
   4   2  19      269.11      247.49     12.03 o 
   5   2  19       14.25       17.09      2.74 o 
  -5   3  19       26.28       31.33      3.18 o 
  -4   3  19       35.75       33.71      2.41 o 
  -3   3  19      139.00      150.34      5.18 o 
  -2   3  19      387.42      406.78      8.12 o 
  -1   3  19        4.54        2.07      1.59 o 
   0   3  19       24.47       15.16      1.89 o 
   1   3  19        6.55        5.13      1.98 o 
   2   3  19      395.51      391.56     12.23 o 
   3   3  19      134.99      120.89      6.39 o 
   4   3  19       36.42       30.11      2.72 o 
   5   3  19       26.03       26.84      2.97 o 
  -5   4  19       36.97       45.03      2.85 o 
  -4   4  19      100.08      114.76      5.23 o 
  -3   4  19      106.75      112.99      2.94 o 
  -2   4  19      112.00      116.29      3.05 o 
  -1   4  19      431.26      445.54     11.09 o 
   0   4  19      317.72      340.95      6.08 o 
   1   4  19      439.88      434.81      7.44 o 
   2   4  19      116.55      112.64      2.53 o 
   3   4  19      105.88      105.88      4.95 o 
   4   4  19       98.46      106.89      3.84 o 
   5   4  19       36.15       40.12      3.27 o 
  -5   5  19       29.35       28.69      2.48 o 
  -4   5  19      105.08      103.20      3.34 o 
  -3   5  19       51.33       58.74      1.81 o 
  -2   5  19      677.32      708.46     16.61 o 
  -1   5  19      336.75      346.53      7.47 o 
   0   5  19        0.36        2.26      1.64 o 
   1   5  19      338.28      338.03      6.41 o 
   2   5  19      671.54      657.35     17.03 o 
   3   5  19       52.57       56.59      2.56 o 
   4   5  19      105.15       93.34      3.56 o 
   5   5  19       31.21       31.51      4.11 o 
  -4   6  19      118.11      121.67      4.45 o 
  -3   6  19       34.38       39.32      2.30 o 
  -2   6  19       88.40       98.56      4.31 o 
  -1   6  19       56.36       62.11      2.18 o 
   0   6  19       81.91       80.63      2.47 o 
   1   6  19       57.06       58.72      2.26 o 
   2   6  19       91.56       90.12      3.36 o 
   3   6  19       33.58       34.04      2.53 o 
   4   6  19      115.64      106.05      6.02 o 
  -3   7  19       64.14       64.93      2.58 o 
  -2   7  19       25.84       30.77      2.19 o 
  -1   7  19       63.96       64.05      2.21 o 
   0   7  19      112.88      121.99      2.31 o 
   1   7  19       67.67       69.22      2.60 o 
   2   7  19       24.29       23.99      2.47 o 
   3   7  19       64.26       62.79      2.63 o 
  -2   8  19       81.04       84.07      3.41 o 
  -1   8  19       92.18       91.86      3.05 o 
   0   8  19      103.80      102.99      4.11 o 
   1   8  19       90.90       88.39      2.58 o 
   2   8  19       79.95       73.23      2.97 o 
   0   0  20      199.36      149.68      5.40 o 
   1   0  20       10.82        8.53      2.59 o 
   2   0  20       39.62       30.57      2.45 o 
   3   0  20      657.75      646.11     21.75 o 
   4   0  20        0.47        0.34      2.20 o 
   5   0  20        0.63        2.25      2.76 o 
   6   0  20       64.06       61.38      4.39 o 
  -6   1  20       21.35       22.34      4.22 o 
  -5   1  20       15.13       22.18      2.80 o 
  -4   1  20       45.74       50.69      2.94 o 
  -3   1  20      367.64      347.53     12.79 o 
  -2   1  20        5.44        4.95      2.22 o 
  -1   1  20      238.69      215.69      6.30 o 
   0   1  20        0.08        4.10      2.03 o 
   1   1  20      233.89      218.97     10.31 o 
   2   1  20        6.45        4.87      2.41 o 
   3   1  20      362.32      313.16     11.46 o 
   4   1  20       43.51       45.93      2.79 o 
   5   1  20       15.33       19.68      2.83 o 
   6   1  20       20.61       20.12      3.51 o 
  -5   2  20      122.29      129.05      5.72 o 
  -4   2  20      180.77      186.67      7.17 o 
  -3   2  20      364.77      356.46     12.95 o 
  -2   2  20      424.96      439.34     13.05 o 
  -1   2  20       13.70        9.70      1.71 o 
   0   2  20      130.95      127.49      3.19 o 
   1   2  20       13.33       12.46      2.18 o 
   2   2  20      439.69      400.91      4.90 o 
   3   2  20      357.72      351.01      7.34 o 
   4   2  20      179.54      177.90      9.92 o 
   5   2  20      120.13      118.92      4.30 o 
  -5   3  20        9.94       11.43      2.59 o 
  -4   3  20       26.33       31.11      2.65 o 
  -3   3  20      340.66      343.72      8.07 o 
  -2   3  20      355.53      409.06     11.53 o 
  -1   3  20      241.32      256.94      5.13 o 
   0   3  20       13.72       13.44      1.99 o 
   1   3  20      238.90      237.19      3.19 o 
   2   3  20      370.31      392.27      8.43 o 
   3   3  20      333.23      297.29     10.33 o 
   4   3  20       26.09       27.55      2.53 o 
   5   3  20       10.96        9.00      2.67 o 
  -5   4  20       21.61       27.17      3.00 o 
  -4   4  20       11.99       14.63      2.40 o 
  -3   4  20      369.72      398.19      9.09 o 
  -2   4  20       83.75       92.86      2.13 o 
  -1   4  20      317.05      324.87      8.39 o 
   0   4  20      277.88      281.75      7.01 o 
   1   4  20      314.79      295.42      6.11 o 
   2   4  20       85.22       93.11      3.43 o 
   3   4  20      360.21      359.37     11.74 o 
   4   4  20       12.14       11.18      3.59 o 
   5   4  20       21.04       22.21      4.55 o 
  -4   5  20        5.04        3.45      2.14 o 
  -3   5  20      105.29      110.31      3.08 o 
  -2   5  20       17.49       18.77      1.81 o 
  -1   5  20      369.55      343.18      8.57 o 
   0   5  20      476.78      497.05     17.21 o 
   1   5  20      359.62      330.13      5.94 o 
   2   5  20       20.32       21.82      2.39 o 
   3   5  20      108.25      110.98      5.64 o 
   4   5  20        5.39        2.42      2.57 o 
  -4   6  20       87.15       99.30      3.89 o 
  -3   6  20        1.20        2.34      2.06 o 
  -2   6  20      198.20      184.77      5.59 o 
  -1   6  20       19.39       17.18      1.70 o 
   0   6  20      449.61      467.37     11.47 o 
   1   6  20       17.64       15.52      1.99 o 
   2   6  20      197.55      178.41      3.89 o 
   3   6  20        1.06        2.45      2.26 o 
   4   6  20       86.86       97.42      3.14 o 
  -3   7  20        6.11        5.08      2.25 o 
  -2   7  20       64.66       58.90      2.59 o 
  -1   7  20      171.63      179.86      5.15 o 
   0   7  20        0.04        1.30      1.87 o 
   1   7  20      172.56      168.71      3.35 o 
   2   7  20       62.68       56.79      3.41 o 
   3   7  20        5.36        4.98      2.40 o 
  -2   8  20       27.65       24.81      2.40 o 
  -1   8  20       35.48       31.99      2.45 o 
   0   8  20        9.10        9.41      2.61 o 
   1   8  20       35.98       27.56      2.33 o 
   2   8  20       28.76       26.76      2.66 o 
   1   0  21       33.81       26.84      2.86 o 
   2   0  21       28.85       29.53      2.16 o 
   3   0  21      547.67      504.14     20.00 o 
   4   0  21      184.64      197.67     10.27 o 
   5   0  21        8.32        5.03      2.96 o 
  -5   1  21       16.88       14.56      2.91 o 
  -4   1  21      109.11      105.46      5.45 o 
  -3   1  21      466.08      479.50     12.32 o 
  -2   1  21      150.11      148.71      2.84 o 
  -1   1  21       52.83       50.84      1.81 o 
   0   1  21      819.53      759.14     10.56 o 
   1   1  21       56.69       54.28      2.76 o 
   2   1  21      153.34      143.18      5.53 o 
   3   1  21      470.78      431.50      8.85 o 
   4   1  21      110.23      100.82      4.84 o 
   5   1  21       18.19       15.70      2.93 o 
  -5   2  21        9.61       11.01      2.69 o 
  -4   2  21        1.92       -0.50      2.45 o 
  -3   2  21      284.06      281.84     10.14 o 
  -2   2  21      801.31      830.48     25.62 o 
  -1   2  21       15.90       12.11      1.75 o 
   0   2  21     1855.42     1853.85     29.97 o 
   1   2  21       15.27       10.40      2.41 o 
   2   2  21      784.92      777.04     20.32 o 
   3   2  21      276.43      254.27     12.00 o 
   4   2  21        2.38        3.98      3.08 o 
   5   2  21        9.20        8.21      3.29 o 
  -5   3  21        3.30        2.68      2.73 o 
  -4   3  21       15.00       17.27      2.45 o 
  -3   3  21      447.71      447.98     16.18 o 
  -2   3  21      785.07      790.47     17.54 o 
  -1   3  21      544.38      563.54     16.39 o 
   0   3  21      820.95      802.86      9.34 o 
   1   3  21      532.61      533.25      8.12 o 
   2   3  21      770.42      761.58     14.57 o 
   3   3  21      453.09      401.96     15.87 o 
   4   3  21       15.05       17.32      2.73 o 
   5   3  21        3.12        1.23      2.39 o 
  -5   4  21       56.34       61.15      2.91 o 
  -4   4  21       45.62       51.17      2.46 o 
  -3   4  21      103.89      110.71      3.01 o 
  -2   4  21      536.05      564.51     10.71 o 
  -1   4  21      132.51      129.37      3.38 o 
   0   4  21      236.15      227.63      3.44 o 
   1   4  21      130.79      117.63      2.91 o 
   2   4  21      525.05      501.24     15.95 o 
   3   4  21      106.65      106.75      6.79 o 
   4   4  21       46.53       46.33      3.74 o 
   5   4  21       54.45       59.05      3.72 o 
  -4   5  21       74.78       74.15      2.28 o 
  -3   5  21       68.77       69.56      3.11 o 
  -2   5  21      190.77      198.70      4.62 o 
  -1   5  21      611.87      649.76      9.45 o 
   0   5  21       52.87       55.47      1.76 o 
   1   5  21      618.15      631.40      5.84 o 
   2   5  21      189.08      182.12      4.46 o 
   3   5  21       72.84       64.28      2.77 o 
   4   5  21       75.97       74.35      3.04 o 
  -4   6  21       34.68       42.34      2.75 o 
  -3   6  21       53.64       53.81      2.22 o 
  -2   6  21      111.05      113.71      4.04 o 
  -1   6  21        9.35        8.06      1.70 o 
   0   6  21        1.13        0.34      1.75 o 
   1   6  21        9.06        8.94      1.94 o 
   2   6  21      110.24       97.30      2.63 o 
   3   6  21       54.08       52.19      2.84 o 
   4   6  21       32.91       36.57      2.66 o 
  -3   7  21      116.31      111.26      3.56 o 
  -2   7  21       13.91       15.04      2.26 o 
  -1   7  21      149.72      160.22      4.80 o 
   0   7  21       55.89       51.93      2.06 o 
   1   7  21      147.50      151.98      4.58 o 
   2   7  21       14.84       16.02      2.25 o 
   3   7  21      113.30      103.95      4.95 o 
  -2   8  21       60.18       50.96      2.60 o 
  -1   8  21       30.63       29.84      2.18 o 
   0   8  21        5.60        4.64      2.50 o 
   1   8  21       31.25       29.86      2.24 o 
   2   8  21       63.53       46.95      2.96 o 
   0   0  22      566.86      517.64      8.25 o 
   1   0  22      595.53      538.91     15.30 o 
   2   0  22       44.11       40.92      2.69 o 
   3   0  22       26.45       31.24      3.09 o 
   4   0  22       11.86       11.31      2.96 o 
   5   0  22       10.72       14.84      2.70 o 
  -5   1  22       11.28        9.84      2.80 o 
  -4   1  22       12.35        9.90      2.61 o 
  -3   1  22       87.47       95.00      2.86 o 
  -2   1  22      209.81      211.96      6.74 o 
  -1   1  22      721.81      693.30     12.53 o 
   0   1  22        3.85        3.17      2.10 o 
   1   1  22      710.54      627.65     27.56 o 
   2   1  22      199.70      184.40      8.11 o 
   3   1  22       92.25       92.11      3.69 o 
   4   1  22       13.07       10.84      2.37 o 
   5   1  22       11.83       11.73      3.20 o 
  -5   2  22        7.24        7.48      2.50 o 
  -4   2  22       26.94       26.74      2.59 o 
  -3   2  22       48.99       43.30      3.12 o 
  -2   2  22      689.61      725.56     22.45 o 
  -1   2  22      203.33      203.37      4.92 o 
   0   2  22        7.42        6.50      2.56 o 
   1   2  22      201.59      189.87      5.15 o 
   2   2  22      686.70      657.49     18.75 o 
   3   2  22       48.01       38.86      2.82 o 
   4   2  22       24.48       21.95      3.21 o 
   5   2  22        7.29        5.43      3.14 o 
  -5   3  22       62.30       69.21      2.88 o 
  -4   3  22       83.65       93.63      3.32 o 
  -3   3  22      195.48      201.22      7.81 o 
  -2   3  22      566.36      589.02     13.09 o 
  -1   3  22      164.60      170.64      2.51 o 
   0   3  22       28.81       30.10      2.08 o 
   1   3  22      164.54      161.55      7.65 o 
   2   3  22      564.87      548.80     15.96 o 
   3   3  22      205.36      182.82      3.93 o 
   4   3  22       85.08       82.55      2.92 o 
   5   3  22       64.23       62.32      4.12 o 
  -5   4  22       20.67       18.79      3.37 o 
  -4   4  22       21.23       22.30      2.16 o 
  -3   4  22       41.81       45.42      2.08 o 
  -2   4  22      177.48      196.18      5.72 o 
  -1   4  22       63.50       64.06      1.93 o 
   0   4  22      497.63      489.91     10.41 o 
   1   4  22       66.34       63.44      2.09 o 
   2   4  22      184.22      186.12      4.15 o 
   3   4  22       44.35       48.75      2.60 o 
   4   4  22       20.70       23.43      3.37 o 
   5   4  22       20.90       16.68      3.18 o 
  -4   5  22       21.78       25.93      2.13 o 
  -3   5  22       22.64       26.63      2.17 o 
  -2   5  22      810.62      885.14     19.10 o 
  -1   5  22      468.29      464.92     12.54 o 
   0   5  22      278.61      287.76      4.07 o 
   1   5  22      451.89      441.88      4.89 o 
   2   5  22      804.92      809.23     17.04 o 
   3   5  22       24.37       26.22      2.95 o 
   4   5  22       22.37       19.70      2.69 o 
  -4   6  22        3.69        6.50      2.31 o 
  -3   6  22        4.25        2.39      2.10 o 
  -2   6  22      848.48      901.74     26.62 o 
  -1   6  22      143.27      142.66      2.19 o 
   0   6  22      318.79      333.87      7.68 o 
   1   6  22      143.66      139.13      2.38 o 
   2   6  22      845.64      799.84     16.40 o 
   3   6  22        4.37        2.98      2.36 o 
   4   6  22        3.66        2.13      2.53 o 
  -3   7  22       77.10       76.74      3.39 o 
  -2   7  22       91.02       92.83      2.61 o 
  -1   7  22       23.13       27.61      2.00 o 
   0   7  22       26.55       27.70      2.18 o 
   1   7  22       24.85       25.58      2.20 o 
   2   7  22       93.06       88.70      2.73 o 
   3   7  22       78.52       69.93      3.81 o 
  -2   8  22       21.96       14.56      4.14 o 
  -1   8  22       72.72       74.42      2.26 o 
   0   8  22        0.23       -1.30      2.75 o 
   1   8  22       71.21       64.46      2.45 o 
   2   8  22       20.34       15.77      5.05 o 
   1   0  23       81.21       79.84      2.91 o 
   2   0  23       59.51       48.74      3.03 o 
   3   0  23      248.49      250.70      5.20 o 
   4   0  23      124.77      129.98      4.71 o 
   5   0  23       24.68       26.72      2.95 o 
  -5   1  23        8.67        8.57      2.90 o 
  -4   1  23       45.64       44.50      2.76 o 
  -3   1  23       60.65       58.97      2.85 o 
  -2   1  23      202.49      211.73      4.61 o 
  -1   1  23      458.35      441.94      8.82 o 
   0   1  23      350.48      314.75     10.50 o 
   1   1  23      457.84      435.75     13.04 o 
   2   1  23      204.62      223.95      5.91 o 
   3   1  23       61.72       55.03      2.71 o 
   4   1  23       49.02       41.76      2.67 o 
   5   1  23        7.84        6.42      3.08 o 
  -5   2  23       30.60       38.90      2.98 o 
  -4   2  23        2.38        2.45      2.61 o 
  -3   2  23      351.05      343.26      9.32 o 
  -2   2  23      400.34      367.26     14.90 o 
  -1   2  23       80.69       83.96      2.79 o 
   0   2  23      772.73      796.90     15.74 o 
   1   2  23       89.26       87.36      4.92 o 
   2   2  23      397.92      388.62     14.98 o 
   3   2  23      345.25      302.80      3.61 o 
   4   2  23        2.59        5.86      2.50 o 
   5   2  23       31.20       30.29      2.59 o 
  -5   3  23       79.45       87.86      3.73 o 
  -4   3  23        4.29        6.03      2.39 o 
  -3   3  23        2.93        1.84      2.31 o 
  -2   3  23       14.76       11.76      1.99 o 
  -1   3  23      168.51      177.26      2.27 o 
   0   3  23      918.79      893.56     29.40 o 
   1   3  23      165.99      160.77      5.00 o 
   2   3  23       16.93       12.10      2.41 o 
   3   3  23        3.54        4.25      2.97 o 
   4   3  23        4.35        5.23      2.86 o 
   5   3  23       80.31       80.76      5.31 o 
  -5   4  23        1.61        2.10      2.91 o 
  -4   4  23       26.89       31.61      2.45 o 
  -3   4  23      159.00      170.34      4.19 o 
  -2   4  23      711.20      754.21     16.02 o 
  -1   4  23      574.37      573.56     10.26 o 
   0   4  23       26.98       28.55      2.71 o 
   1   4  23      572.21      535.25      7.08 o 
   2   4  23      717.37      709.91     22.93 o 
   3   4  23      154.45      147.02      8.10 o 
   4   4  23       27.99       30.74      3.01 o 
   5   4  23        1.92        3.03      3.64 o 
  -4   5  23       43.11       51.61      2.28 o 
  -3   5  23       31.09       35.34      2.06 o 
  -2   5  23      723.01      770.99     18.31 o 
  -1   5  23      189.06      199.72      5.62 o 
   0   5  23        3.72        6.92      2.09 o 
   1   5  23      190.30      182.28      2.65 o 
   2   5  23      735.14      718.19     20.27 o 
   3   5  23       30.15       30.42      2.97 o 
   4   5  23       44.52       47.90      3.20 o 
  -4   6  23       21.90       30.96      2.65 o 
  -3   6  23       92.41       96.73      2.51 o 
  -2   6  23      138.52      144.02      4.70 o 
  -1   6  23      165.34      173.63      4.04 o 
   0   6  23        1.74        2.02      2.35 o 
   1   6  23      165.79      160.75      4.43 o 
   2   6  23      143.50      131.20      3.44 o 
   3   6  23       91.85       90.47      4.10 o 
   4   6  23       21.42       20.65      3.52 o 
  -3   7  23       95.57       92.87      3.56 o 
  -2   7  23       91.98       93.67      2.52 o 
  -1   7  23      118.23      130.06      2.41 o 
   0   7  23        1.11        2.99      2.60 o 
   1   7  23      111.43      114.57      3.00 o 
   2   7  23       89.36       83.86      2.85 o 
   3   7  23       98.50       82.81      3.64 o 
  -1   8  23      141.54      133.36      4.12 o 
   0   8  23      145.13      147.09      7.81 o 
   1   8  23      141.16      126.38      3.05 o 
   0   0  24      255.17      231.87      9.51 o 
   1   0  24       89.77       85.54      2.67 o 
   2   0  24      352.71      340.00     10.23 o 
   3   0  24        0.98        1.66      2.25 o 
   4   0  24       26.43       26.10      2.71 o 
   5   0  24        1.64        3.61      2.79 o 
  -5   1  24       82.35       84.20      6.70 o 
  -4   1  24       42.07       41.88      2.87 o 
  -3   1  24      188.60      174.58      7.00 o 
  -2   1  24       17.74       15.62      2.40 o 
  -1   1  24      220.90      179.15     12.83 o 
   0   1  24       46.06       46.39      2.26 o 
   1   1  24      218.72      187.10      3.29 o 
   2   1  24       19.71       15.05      2.62 o 
   3   1  24      187.19      179.81      4.40 o 
   4   1  24       43.04       45.01      2.72 o 
   5   1  24       81.76       70.14      4.05 o 
  -5   2  24       19.43       22.64      2.99 o 
  -4   2  24       31.54       33.28      2.89 o 
  -3   2  24      106.95      108.52      3.46 o 
  -2   2  24      220.07      237.43      9.09 o 
  -1   2  24       52.23       52.79      1.95 o 
   0   2  24        0.02       -1.78      1.78 o 
   1   2  24       55.26       54.72      2.62 o 
   2   2  24      216.33      213.70      6.55 o 
   3   2  24      110.21      104.57      3.05 o 
   4   2  24       29.77       29.49      2.87 o 
   5   2  24       18.44       19.80      3.25 o 
  -5   3  24       22.68       18.98      2.81 o 
  -4   3  24      164.02      176.71      6.95 o 
  -3   3  24      356.99      360.18     10.22 o 
  -2   3  24      153.44      155.31      3.70 o 
  -1   3  24       35.38       33.54      1.93 o 
   0   3  24       62.27       57.07      2.82 o 
   1   3  24       36.75       35.80      3.07 o 
   2   3  24      152.68      143.94      5.94 o 
   3   3  24      366.83      314.92      7.54 o 
   4   3  24      163.27      151.27      3.93 o 
   5   3  24       21.13       19.40      3.65 o 
  -4   4  24       42.76       44.78      2.36 o 
  -3   4  24       17.57       17.92      1.96 o 
  -2   4  24        5.67        5.79      1.83 o 
  -1   4  24      815.89      846.21     10.58 o 
   0   4  24       21.90       27.02      2.22 o 
   1   4  24      826.20      786.14     22.34 o 
   2   4  24        4.75        6.71      2.26 o 
   3   4  24       20.21       22.68      3.20 o 
   4   4  24       40.60       37.71      2.65 o 
  -4   5  24       22.08       26.84      2.34 o 
  -3   5  24       29.47       30.15      1.84 o 
  -2   5  24       31.87       34.42      2.24 o 
  -1   5  24      328.57      361.64      5.97 o 
   0   5  24       14.75       14.78      2.64 o 
   1   5  24      333.18      336.01     10.15 o 
   2   5  24       36.02       36.88      2.57 o 
   3   5  24       30.51       26.84      2.96 o 
   4   5  24       22.97       22.96      2.92 o 
  -3   6  24       27.91       26.98      2.34 o 
  -2   6  24       11.99       13.56      2.29 o 
  -1   6  24      370.72      391.56     11.03 o 
   0   6  24        0.76        1.78      2.36 o 
   1   6  24      371.28      377.32      6.10 o 
   2   6  24       13.20       14.66      2.48 o 
   3   6  24       27.50       26.16      3.10 o 
  -3   7  24       66.49       62.85      4.57 o 
  -2   7  24      133.00      130.03      3.52 o 
  -1   7  24      335.65      332.12      6.82 o 
   0   7  24        3.44        6.47      2.76 o 
   1   7  24      331.90      300.79      7.01 o 
   2   7  24      131.16      116.12      3.39 o 
   3   7  24       65.51       54.37      3.35 o 
  -1   8  24       39.54       38.40      2.46 o 
   0   8  24       13.65       12.42      2.77 o 
   1   8  24       39.56       34.67      2.44 o 
   1   0  25       93.92       82.77      2.82 o 
   2   0  25       56.93       58.39      3.49 o 
   3   0  25      165.67      174.56      3.34 o 
   4   0  25      361.98      344.28      9.66 o 
   5   0  25       30.88       30.43      3.39 o 
  -5   1  25        2.28        2.50      2.96 o 
  -4   1  25       78.54       75.57      3.58 o 
  -3   1  25      166.66      171.19      4.97 o 
  -2   1  25      422.23      425.28      7.89 o 
  -1   1  25      563.13      546.45      5.20 o 
   0   1  25      244.29      249.37      2.98 o 
   1   1  25      552.32      495.39     55.54 o 
   2   1  25      423.79      427.04     13.32 o 
   3   1  25      161.30      162.88      4.59 o 
   4   1  25       78.73       73.49      3.11 o 
   5   1  25        2.69        0.22      3.26 o 
  -5   2  25       10.89       13.11      3.17 o 
  -4   2  25       50.29       48.65      2.85 o 
  -3   2  25        4.82        2.30      2.29 o 
  -2   2  25      298.04      295.63      5.67 o 
  -1   2  25       14.18       13.17      1.79 o 
   0   2  25      218.50      191.53      2.73 o 
   1   2  25       13.27       11.08      2.11 o 
   2   2  25      285.32      254.40     11.76 o 
   3   2  25        4.01       -0.79      3.58 o 
   4   2  25       52.16       50.09      3.48 o 
   5   2  25       10.92       13.85      3.26 o 
  -5   3  25       10.34       12.65      2.74 o 
  -4   3  25        6.46        4.13      2.50 o 
  -3   3  25       67.69       60.42      2.30 o 
  -2   3  25      197.59      192.70      4.40 o 
  -1   3  25      969.47     1006.30     11.18 o 
   0   3  25      747.37      702.81      7.15 o 
   1   3  25      973.38      963.44     18.39 o 
   2   3  25      190.86      172.28      6.95 o 
   3   3  25       67.29       55.66      3.18 o 
   4   3  25        6.29        6.03      3.79 o 
   5   3  25       10.58       11.99      3.23 o 
  -4   4  25       32.39       30.75      2.06 o 
  -3   4  25      218.50      229.03      5.12 o 
  -2   4  25      262.76      265.15      7.18 o 
  -1   4  25      109.41      113.84      3.17 o 
   0   4  25       36.45       36.28      2.27 o 
   1   4  25      116.79      120.07      3.40 o 
   2   4  25      262.35      252.65      6.02 o 
   3   4  25      217.77      208.22      6.77 o 
   4   4  25       31.14       24.04      3.08 o 
  -4   5  25        7.84        8.08      2.33 o 
  -3   5  25       14.22       14.83      2.16 o 
  -2   5  25       47.76       50.88      2.47 o 
  -1   5  25       76.13       78.82      2.16 o 
   0   5  25      578.12      555.21      6.42 o 
   1   5  25       76.26       76.94      2.58 o 
   2   5  25       51.65       45.76      2.63 o 
   3   5  25       12.73       13.86      3.20 o 
   4   5  25        6.66        2.96      3.22 o 
  -3   6  25       40.02       48.17      2.30 o 
  -2   6  25       32.07       32.79      2.17 o 
  -1   6  25      397.38      422.20      7.60 o 
   0   6  25       23.59       25.69      2.51 o 
   1   6  25      398.13      399.47      7.69 o 
   2   6  25       35.06       30.69      2.45 o 
   3   6  25       39.58       39.63      2.68 o 
  -2   7  25        9.04        7.75      2.04 o 
  -1   7  25      368.96      359.21     12.35 o 
   0   7  25      224.41      244.28      5.09 o 
   1   7  25      376.13      353.95      9.51 o 
   2   7  25        9.41        9.86      2.47 o 
   0   8  25      137.79      151.68      7.95 o 
   0   0  26     1071.66      990.76      7.69 o 
   1   0  26       29.85       26.08      2.76 o 
   2   0  26      149.45      136.11      5.82 o 
   3   0  26       15.24       13.46      2.43 o 
   4   0  26       17.39       15.66      2.96 o 
   5   0  26        0.98        2.18      3.10 o 
  -5   1  26       18.66       21.39      2.88 o 
  -4   1  26       13.83       11.42      2.74 o 
  -3   1  26       87.40       88.98      3.00 o 
  -2   1  26        4.35        1.08      2.34 o 
  -1   1  26      253.55      229.28      9.13 o 
   0   1  26     1820.72     1729.14     73.50 o 
   1   1  26      250.69      233.49      8.84 o 
   2   1  26        5.55        1.77      3.51 o 
   3   1  26       85.47       80.43      2.72 o 
   4   1  26       14.42       13.98      2.95 o 
   5   1  26       19.61       16.55      3.68 o 
  -5   2  26        0.43        2.29      3.01 o 
  -4   2  26      147.32      138.66      6.57 o 
  -3   2  26      239.07      248.23      6.95 o 
  -2   2  26      105.49      112.10      3.91 o 
  -1   2  26       71.33       69.11      2.03 o 
   0   2  26      214.36      244.42      4.70 o 
   1   2  26       68.85       70.38      3.76 o 
   2   2  26       99.69       99.27      4.72 o 
   3   2  26      236.96      224.71      4.09 o 
   4   2  26      145.44      124.97      3.35 o 
   5   2  26        0.32        2.42      3.02 o 
  -5   3  26       11.04       13.97      2.83 o 
  -4   3  26       62.54       63.46      2.96 o 
  -3   3  26       76.91       83.52      2.19 o 
  -2   3  26      342.04      355.10     10.35 o 
  -1   3  26       49.53       50.85      1.90 o 
   0   3  26     1541.33     1580.23     14.89 o 
   1   3  26       46.94       45.91      2.36 o 
   2   3  26      337.27      322.65      8.56 o 
   3   3  26       76.77       73.88      3.87 o 
   4   3  26       64.44       57.94      3.66 o 
   5   3  26       11.83        9.94      3.01 o 
  -4   4  26        6.53        5.35      2.15 o 
  -3   4  26      277.85      288.32      6.76 o 
  -2   4  26       34.48       39.05      2.10 o 
  -1   4  26      317.41      326.99      6.00 o 
   0   4  26      557.79      601.01      8.39 o 
   1   4  26      307.32      300.03      4.65 o 
   2   4  26       34.78       34.42      2.54 o 
   3   4  26      279.97      269.70      4.05 o 
   4   4  26        7.19        4.28      3.02 o 
  -4   5  26       86.92       95.98      4.03 o 
  -3   5  26       15.57       13.06      1.98 o 
  -2   5  26       52.44       59.99      2.75 o 
  -1   5  26       42.20       49.75      1.81 o 
   0   5  26      110.43      116.65      2.95 o 
   1   5  26       38.32       42.25      2.37 o 
   2   5  26       53.83       52.99      2.96 o 
   3   5  26       15.08       11.50      2.66 o 
   4   5  26       86.21       93.03      3.84 o 
  -3   6  26        3.28        1.99      2.18 o 
  -2   6  26      168.81      163.24      5.55 o 
  -1   6  26       35.86       38.07      2.04 o 
   0   6  26      546.91      561.88     13.43 o 
   1   6  26       31.87       33.39      2.29 o 
   2   6  26      168.49      154.93      4.70 o 
   3   6  26        3.55        5.03      2.23 o 
  -2   7  26        8.66       10.47      2.55 o 
  -1   7  26        6.79        5.46      2.07 o 
   0   7  26      112.73      109.14      4.02 o 
   1   7  26        7.95        6.55      2.34 o 
   2   7  26        8.14        7.61      2.69 o 
   1   0  27      247.58      230.55      7.98 o 
   2   0  27       80.64       84.11      2.64 o 
   3   0  27      200.48      191.30      3.48 o 
   4   0  27      117.47      106.86      3.13 o 
   5   0  27      134.23      108.03      3.46 o 
  -5   1  27       89.63       85.52      6.28 o 
  -4   1  27       38.13       29.85      3.13 o 
  -3   1  27       21.60       28.69      2.56 o 
  -2   1  27      182.43      186.60      3.93 o 
  -1   1  27      635.31      616.59      9.61 o 
   0   1  27        9.54        9.50      2.17 o 
   1   1  27      651.26      600.63      4.86 o 
   2   1  27      178.30      162.31      3.86 o 
   3   1  27       20.81       22.82      2.55 o 
   4   1  27       41.28       36.98      2.78 o 
   5   1  27       90.10       82.96      3.82 o 
  -5   2  27       23.60       17.47      3.47 o 
  -4   2  27       74.28       74.10      3.63 o 
  -3   2  27       60.86       66.38      2.71 o 
  -2   2  27      130.52      120.75      3.64 o 
  -1   2  27      342.27      336.70      5.87 o 
   0   2  27     1253.47     1235.48     14.14 o 
   1   2  27      335.11      303.61     17.91 o 
   2   2  27      122.41      116.65      3.44 o 
   3   2  27       58.84       56.67      3.02 o 
   4   2  27       72.22       64.10      2.80 o 
   5   2  27       24.28       19.57      3.23 o 
  -4   3  27       30.98       27.78      3.06 o 
  -3   3  27       41.89       45.70      2.09 o 
  -2   3  27       37.20       37.39      2.13 o 
  -1   3  27      133.32      139.89      2.30 o 
   0   3  27      100.40       98.38      2.85 o 
   1   3  27      140.13      144.50      3.22 o 
   2   3  27       35.17       38.07      2.75 o 
   3   3  27       40.00       41.69      3.20 o 
   4   3  27       31.55       22.92      3.50 o 
  -4   4  27       12.95        8.94      2.35 o 
  -3   4  27      161.77      167.45      5.75 o 
  -2   4  27      174.79      185.92      3.92 o 
  -1   4  27      198.30      200.14      2.44 o 
   0   4  27      237.56      228.24      8.17 o 
   1   4  27      196.22      189.81      6.46 o 
   2   4  27      175.58      163.34      2.75 o 
   3   4  27      159.29      155.46      3.60 o 
   4   4  27       13.06       10.54      2.97 o 
  -4   5  27      194.91      211.81      5.77 o 
  -3   5  27       14.83       15.81      1.87 o 
  -2   5  27       11.84        9.67      2.29 o 
  -1   5  27       50.69       57.44      2.11 o 
   0   5  27      154.04      151.07      2.98 o 
   1   5  27       51.68       56.16      2.39 o 
   2   5  27       11.64        9.19      2.86 o 
   3   5  27       14.30       14.19      2.88 o 
   4   5  27      196.39      182.65      7.00 o 
  -3   6  27       31.28       30.86      2.51 o 
  -2   6  27        5.82        5.73      2.14 o 
  -1   6  27       61.98       60.64      2.16 o 
   0   6  27        3.13        2.22      2.33 o 
   1   6  27       64.24       62.96      2.36 o 
   2   6  27        5.30        5.14      2.35 o 
   3   6  27       30.56       26.22      2.80 o 
  -2   7  27        9.72       10.10      2.50 o 
  -1   7  27       42.85       44.64      2.19 o 
   0   7  27       50.03       54.01      2.85 o 
   1   7  27       42.92       42.98      2.73 o 
   2   7  27        9.71       10.83      2.74 o 
   0   0  28       59.52       55.84      5.20 o 
   1   0  28      658.98      642.84      8.84 o 
   2   0  28       17.69       18.62      3.04 o 
   3   0  28       64.68       58.39      2.75 o 
   4   0  28       74.51       77.48      3.65 o 
   5   0  28        0.42        6.59      3.13 o 
  -5   1  28       68.21       61.71      3.58 o 
  -4   1  28       24.70       24.45      2.89 o 
  -3   1  28       11.63       13.59      3.10 o 
  -2   1  28        8.75        9.24      2.06 o 
  -1   1  28     1808.56     1779.80     33.98 o 
   0   1  28       63.95       65.59      2.47 o 
   1   1  28     1817.63     1768.24     17.52 o 
   2   1  28        7.66       11.84      2.85 o 
   3   1  28       10.24        8.90      2.47 o 
   4   1  28       23.73       19.61      3.16 o 
   5   1  28       66.22       58.45      3.40 o 
  -5   2  28        0.41        3.79      2.74 o 
  -4   2  28       69.46       73.46      2.88 o 
  -3   2  28      165.23      161.35      6.07 o 
  -2   2  28        3.96        4.64      2.05 o 
  -1   2  28      241.34      242.66      4.20 o 
   0   2  28      298.22      288.06     10.38 o 
   1   2  28      246.71      238.68      7.98 o 
   2   2  28        4.61        9.46      2.61 o 
   3   2  28      168.28      152.32      6.31 o 
   4   2  28       68.12       60.21      3.11 o 
   5   2  28        0.54        2.72      3.10 o 
  -4   3  28       75.26       72.46      2.90 o 
  -3   3  28      152.60      158.01      2.85 o 
  -2   3  28      183.53      201.69      4.98 o 
  -1   3  28      393.36      410.40      5.30 o 
   0   3  28      836.52      833.28     10.87 o 
   1   3  28      398.31      399.11     10.48 o 
   2   3  28      184.30      187.36     11.10 o 
   3   3  28      158.46      151.85      5.56 o 
   4   3  28       73.00       64.28      3.59 o 
  -4   4  28       12.22       16.73      2.55 o 
  -3   4  28      369.26      372.69      6.74 o 
  -2   4  28       47.98       48.37      2.62 o 
  -1   4  28       50.07       48.03      2.11 o 
   0   4  28      513.92      517.99     10.13 o 
   1   4  28       44.95       38.80      2.83 o 
   2   4  28       46.60       42.07      2.95 o 
   3   4  28      375.86      347.10     11.64 o 
   4   4  28       11.83       13.16      4.23 o 
  -3   5  28       46.60       49.09      2.38 o 
  -2   5  28       41.10       46.61      2.24 o 
  -1   5  28      130.46      133.90      3.64 o 
   0   5  28       55.27       59.85      2.70 o 
   1   5  28      133.95      126.55      3.43 o 
   2   5  28       41.82       45.93      2.62 o 
   3   5  28       46.81       43.53      3.23 o 
  -3   6  28       27.14       28.05      2.62 o 
  -2   6  28      157.90      153.74      3.13 o 
  -1   6  28      185.48      181.03      2.69 o 
   0   6  28        2.37        4.76      2.43 o 
   1   6  28      182.51      175.96      4.11 o 
   2   6  28      158.13      150.11      3.56 o 
   3   6  28       27.15       21.56      3.14 o 
  -2   7  28       50.29       48.50      3.03 o 
  -1   7  28      109.81      108.68      3.76 o 
   0   7  28       32.85       30.51      3.23 o 
   1   7  28      105.93       96.21      4.35 o 
   2   7  28       50.57       33.75      3.51 o 
   1   0  29      318.90      310.86      6.45 o 
   2   0  29      367.97      391.98     12.63 o 
   3   0  29      120.27      111.42      3.76 o 
   4   0  29        0.08        0.45      2.93 o 
   5   0  29       11.04       14.57      3.84 o 
  -5   1  29       13.09       11.15      3.75 o 
  -4   1  29      114.02      112.35      3.43 o 
  -3   1  29       73.53       66.12      2.95 o 
  -2   1  29      199.98      205.22      8.33 o 
  -1   1  29      516.01      467.54     19.21 o 
   0   1  29        5.34        9.91      2.48 o 
   1   1  29      506.67      484.43     11.13 o 
   2   1  29      198.66      207.18      8.80 o 
   3   1  29       69.75       66.89      3.36 o 
   4   1  29      115.43      109.80      3.19 o 
   5   1  29       12.39       12.45      3.35 o 
  -4   2  29        1.51        3.60      2.52 o 
  -3   2  29       51.88       51.99      2.80 o 
  -2   2  29      203.30      201.71      5.75 o 
  -1   2  29      123.79      119.09      3.29 o 
   0   2  29       38.82       34.72      1.97 o 
   1   2  29      129.77      119.28      3.17 o 
   2   2  29      214.18      199.22      5.18 o 
   3   2  29       50.89       50.25      3.09 o 
   4   2  29        1.26       -2.50      3.12 o 
  -4   3  29        6.72        5.52      2.58 o 
  -3   3  29      371.70      378.90      5.96 o 
  -2   3  29      211.44      217.08      3.78 o 
  -1   3  29      525.97      537.63      6.44 o 
   0   3  29       99.16       97.18      2.68 o 
   1   3  29      533.69      529.54     16.90 o 
   2   3  29      216.85      214.58      6.86 o 
   3   3  29      365.01      349.78      8.40 o 
   4   3  29        6.47        5.14      3.51 o 
  -4   4  29        4.66        3.59      2.29 o 
  -3   4  29       58.00       52.19      2.23 o 
  -2   4  29      130.26      136.40      4.24 o 
  -1   4  29      135.93      151.44      2.73 o 
   0   4  29      359.31      365.32      5.42 o 
   1   4  29      140.54      154.15      5.98 o 
   2   4  29      135.43      125.67      3.09 o 
   3   4  29       60.05       55.98      3.51 o 
   4   4  29        4.66        6.17      3.20 o 
  -3   5  29       16.63       20.66      2.22 o 
  -2   5  29       31.58       31.70      2.32 o 
  -1   5  29       30.56       29.10      2.27 o 
   0   5  29       64.82       66.49      2.85 o 
   1   5  29       29.33       26.73      2.60 o 
   2   5  29       34.16       32.88      2.78 o 
   3   5  29       16.02       19.84      3.28 o 
  -2   6  29       29.05       29.42      2.44 o 
  -1   6  29       92.20       93.43      2.36 o 
   0   6  29       44.10       50.44      2.85 o 
   1   6  29       93.89      102.46      3.53 o 
   2   6  29       27.77       24.60      2.75 o 
  -1   7  29        4.67        3.54      2.12 o 
   0   7  29        4.89        6.20      2.74 o 
   1   7  29        5.90        4.23      2.66 o 
   0   0  30      200.63      201.40      4.33 o 
   1   0  30      116.12      112.68      3.10 o 
   2   0  30     1732.59     1602.47     72.01 o 
   3   0  30        7.83        6.87      2.70 o 
   4   0  30        0.39        3.04      3.08 o 
  -4   1  30        8.87       11.75      2.53 o 
  -3   1  30       20.68       21.22      2.79 o 
  -2   1  30     1259.66     1204.51     54.19 o 
  -1   1  30       16.95       16.13      2.28 o 
   0   1  30      546.45      557.67     11.33 o 
   1   1  30       17.19       12.52      2.51 o 
   2   1  30     1271.65     1174.35     43.58 o 
   3   1  30       21.43       19.52      3.21 o 
   4   1  30        8.54        6.82      2.86 o 
  -4   2  30       99.23       92.58      5.68 o 
  -3   2  30       60.80       76.57      2.69 o 
  -2   2  30      186.09      200.50      6.10 o 
  -1   2  30      140.45      142.47      4.05 o 
   0   2  30       41.08       44.60      2.31 o 
   1   2  30      134.90      142.49      3.40 o 
   2   2  30      180.22      190.66     13.29 o 
   3   2  30       61.12       67.00      3.98 o 
   4   2  30      100.63       77.13      4.55 o 
  -4   3  30       72.94       77.22      2.72 o 
  -3   3  30      115.20      107.51      2.57 o 
  -2   3  30       36.56       40.53      2.20 o 
  -1   3  30       14.26       15.63      2.04 o 
   0   3  30      299.49      285.01      8.48 o 
   1   3  30       15.16       15.62      2.46 o 
   2   3  30       35.16       35.25      3.25 o 
   3   3  30      109.97       88.99      3.37 o 
   4   3  30       72.26       66.64      3.72 o 
  -4   4  30       71.29       69.82      3.05 o 
  -3   4  30       62.55       68.34      2.51 o 
  -2   4  30      372.60      383.61      5.85 o 
  -1   4  30       69.34       72.00      2.56 o 
   0   4  30       36.50       37.46      2.60 o 
   1   4  30       74.64       72.38      4.48 o 
   2   4  30      368.40      372.89     16.39 o 
   3   4  30       65.70       61.55      3.32 o 
   4   4  30       74.18       63.15      3.42 o 
  -3   5  30        4.22        3.02      2.19 o 
  -2   5  30       49.58       45.80      2.62 o 
  -1   5  30      107.89      112.52      2.32 o 
   0   5  30      155.31      169.00      3.12 o 
   1   5  30      109.55      110.36      3.03 o 
   2   5  30       52.97       49.36      2.73 o 
   3   5  30        4.71        7.11      3.29 o 
  -2   6  30       11.20       10.77      2.45 o 
  -1   6  30      383.30      395.72      9.03 o 
   0   6  30      103.83      103.76      3.11 o 
   1   6  30      382.09      389.70      7.14 o 
   2   6  30       11.70        9.61      2.55 o 
  -1   7  30      163.80      160.80      4.42 o 
   0   7  30        1.60        1.87      2.73 o 
   1   7  30      162.74      155.40      6.23 o 
   1   0  31      135.28      150.63      4.18 o 
   2   0  31       31.29       36.63      3.19 o 
   3   0  31       16.08       23.13      2.93 o 
   4   0  31       39.74       39.91      3.32 o 
  -4   1  31      107.03      112.49      3.88 o 
  -3   1  31       20.12       19.35      2.64 o 
  -2   1  31      570.08      568.05     24.61 o 
  -1   1  31        3.86        6.52      1.90 o 
   0   1  31       32.73       34.92      2.59 o 
   1   1  31        5.03        8.48      2.42 o 
   2   1  31      554.95      520.69     25.08 o 
   3   1  31       20.76       16.83      3.67 o 
   4   1  31      106.58       99.08      3.64 o 
  -4   2  31        2.97        5.72      2.40 o 
  -3   2  31      312.90      315.26     10.97 o 
  -2   2  31      322.82      327.98      7.60 o 
  -1   2  31      209.96      199.43      5.04 o 
   0   2  31      162.51      158.44      4.95 o 
   1   2  31      208.83      193.57      7.07 o 
   2   2  31      313.71      282.87     17.75 o 
   3   2  31      319.08      306.85      8.13 o 
   4   2  31        2.80        0.19      3.49 o 
  -4   3  31        8.58       10.75      2.68 o 
  -3   3  31       31.87       33.27      2.34 o 
  -2   3  31       98.64      100.58      3.70 o 
  -1   3  31      199.20      211.02      4.54 o 
   0   3  31       84.60       78.55      2.67 o 
   1   3  31      186.69      181.35      3.28 o 
   2   3  31       98.67       96.51      3.31 o 
   3   3  31       33.92       32.77      3.43 o 
   4   3  31        8.50        7.82      2.96 o 
  -3   4  31       94.19      103.13      2.87 o 
  -2   4  31        7.66        8.52      2.24 o 
  -1   4  31       15.80       13.08      2.09 o 
   0   4  31      508.85      500.57     10.05 o 
   1   4  31       13.88       11.69      2.46 o 
   2   4  31        6.98        8.09      2.68 o 
   3   4  31       97.44       96.29      3.69 o 
  -3   5  31       28.83       34.67      2.67 o 
  -2   5  31       44.97       49.62      2.53 o 
  -1   5  31       75.79       73.86      2.55 o 
   0   5  31       13.20       12.70      2.25 o 
   1   5  31       74.46       69.63      2.54 o 
   2   5  31       41.80       39.33      2.91 o 
   3   5  31       27.56       29.52      3.69 o 
  -2   6  31       63.27       63.54      2.69 o 
  -1   6  31       49.68       51.65      2.79 o 
   0   6  31       44.84       49.05      2.78 o 
   1   6  31       51.02       44.85      2.80 o 
   2   6  31       61.33       55.85      3.07 o 
   0   0  32      296.91      304.34      6.32 o 
   1   0  32     1009.56      971.03     24.07 o 
   2   0  32        1.77        2.42      2.67 o 
   3   0  32       96.05       83.56      3.02 o 
   4   0  32       33.30       34.63      2.84 o 
  -4   1  32       20.85       24.61      3.07 o 
  -3   1  32       72.51       82.50      5.54 o 
  -2   1  32       52.59       58.90      2.73 o 
  -1   1  32      101.41       87.17      3.01 o 
   0   1  32      465.85      454.55      9.69 o 
   1   1  32       97.68       82.70      2.64 o 
   2   1  32       47.84       46.29      2.75 o 
   3   1  32       69.26       72.46      3.60 o 
   4   1  32       20.96       20.29      2.94 o 
  -4   2  32       48.58       44.06      3.38 o 
  -3   2  32       65.80       66.07      2.80 o 
  -2   2  32      175.92      186.69      6.60 o 
  -1   2  32      192.67      191.27      4.02 o 
   0   2  32        0.15        4.36      2.38 o 
   1   2  32      189.02      176.15      3.68 o 
   2   2  32      182.04      173.05      9.41 o 
   3   2  32       64.97       60.53      2.98 o 
   4   2  32       50.96       38.91      3.21 o 
  -4   3  32       71.75       76.72      3.96 o 
  -3   3  32      534.70      542.84      7.93 o 
  -2   3  32       47.07       51.63      2.34 o 
  -1   3  32       54.34       56.48      2.41 o 
   0   3  32       17.05       16.71      2.15 o 
   1   3  32       51.96       51.42      2.69 o 
   2   3  32       49.27       51.68      3.05 o 
   3   3  32      522.74      509.55     10.46 o 
   4   3  32       72.65       76.48      3.58 o 
  -3   4  32      220.07      214.59      6.44 o 
  -2   4  32       75.38       78.12      3.45 o 
  -1   4  32       49.21       57.73      2.67 o 
   0   4  32      239.15      262.27      7.06 o 
   1   4  32       51.75       56.55      2.80 o 
   2   4  32       76.78       77.89      2.64 o 
   3   4  32      217.92      199.87      4.51 o 
  -3   5  32      141.23      144.09      5.19 o 
  -2   5  32       92.88       99.02      3.26 o 
  -1   5  32        0.57        2.07      2.14 o 
   0   5  32       62.13       70.91      2.66 o 
   1   5  32        0.82        3.39      2.62 o 
   2   5  32       90.67       89.76      3.27 o 
   3   5  32      141.55      123.47      4.08 o 
  -2   6  32        2.11        3.60      2.68 o 
  -1   6  32       42.28       45.90      2.77 o 
   0   6  32       14.88       15.23      2.87 o 
   1   6  32       43.13       42.44      2.94 o 
   2   6  32        2.33        4.66      2.80 o 
   1   0  33      835.46      801.97     23.40 o 
   2   0  33       22.04       21.64      2.87 o 
   3   0  33        6.17       10.95      2.90 o 
   4   0  33       33.90       40.02      3.28 o 
  -4   1  33       78.84       84.82      3.32 o 
  -3   1  33       20.88       20.63      2.99 o 
  -2   1  33       24.80       26.53      3.57 o 
  -1   1  33       33.44       30.11      2.31 o 
   0   1  33      111.29       94.07      4.26 o 
   1   1  33       37.24       30.75      2.49 o 
   2   1  33       26.38       32.35      3.18 o 
   3   1  33       20.71       19.37      3.22 o 
   4   1  33       76.04       71.03      3.59 o 
  -4   2  33       11.27        8.66      3.70 o 
  -3   2  33        8.28       11.37      2.47 o 
  -2   2  33      128.59      133.63      3.72 o 
  -1   2  33       48.07       48.37      2.50 o 
   0   2  33      318.50      341.69      7.40 o 
   1   2  33       45.32       42.00      3.10 o 
   2   2  33      133.59      130.65      4.73 o 
   3   2  33        7.65       14.12      2.89 o 
   4   2  33       11.34        9.80      3.85 o 
  -3   3  33       78.73       84.19      2.84 o 
  -2   3  33       96.75       94.17      2.65 o 
  -1   3  33      121.97      124.04      3.71 o 
   0   3  33       57.61       54.20      2.27 o 
   1   3  33      119.79      114.99      4.23 o 
   2   3  33       98.66       91.76      3.32 o 
   3   3  33       76.57       72.62      3.37 o 
  -3   4  33       76.89       69.52      3.15 o 
  -2   4  33       21.07       20.60      2.07 o 
  -1   4  33       23.48       26.81      2.83 o 
   0   4  33       49.06       49.48      2.86 o 
   1   4  33       21.59       23.13      2.90 o 
   2   4  33       22.66       24.30      3.18 o 
   3   4  33       79.46       71.67      3.22 o 
  -2   5  33       71.01       68.68      2.74 o 
  -1   5  33        2.79        4.83      2.36 o 
   0   5  33        9.00        7.26      2.56 o 
   1   5  33        3.11        4.74      2.55 o 
   2   5  33       71.10       66.27      2.71 o 
  -1   6  33       21.93       23.17      3.00 o 
   0   6  33       44.21       45.11      2.68 o 
   1   6  33       20.66       20.33      2.98 o 
   0   0  34      211.56      208.03      5.85 o 
   1   0  34      837.80      917.95     22.24 o 
   2   0  34      121.09      116.07      7.22 o 
   3   0  34        9.66        9.11      3.97 o 
   4   0  34        1.69        3.01      3.24 o 
  -4   1  34       23.44       25.82      3.02 o 
  -3   1  34       70.19       72.09      3.86 o 
  -2   1  34      261.95      249.39     12.58 o 
  -1   1  34       38.23       38.45      2.65 o 
   0   1  34       39.31       41.52      2.10 o 
   1   1  34       36.32       39.67      2.78 o 
   2   1  34      260.36      248.47      6.91 o 
   3   1  34       71.36       70.07      3.60 o 
   4   1  34       23.06       25.33      4.08 o 
  -4   2  34       15.81       18.51      2.70 o 
  -3   2  34       71.28       79.29      2.86 o 
  -2   2  34      143.67      152.65      5.32 o 
  -1   2  34      136.13      142.19      4.52 o 
   0   2  34      303.45      283.99      7.55 o 
   1   2  34      140.82      139.00      4.98 o 
   2   2  34      142.89      142.60      7.18 o 
   3   2  34       70.88       75.67      3.80 o 
   4   2  34       17.55       24.57      4.47 o 
  -3   3  34      153.76      151.04      3.13 o 
  -2   3  34       24.94       25.85      2.23 o 
  -1   3  34        7.53        8.99      2.17 o 
   0   3  34      160.98      163.71      4.39 o 
   1   3  34        7.46        7.13      2.84 o 
   2   3  34       25.82       25.14      3.26 o 
   3   3  34      155.03      137.77      4.61 o 
  -3   4  34       10.94       16.56      2.43 o 
  -2   4  34       54.63       55.25      2.91 o 
  -1   4  34       58.55       64.91      2.66 o 
   0   4  34       15.07       13.94      2.37 o 
   1   4  34       61.89       64.85      3.07 o 
   2   4  34       56.43       53.25      3.36 o 
   3   4  34       11.71       15.74      3.09 o 
  -2   5  34      106.08      105.19      3.07 o 
  -1   5  34        5.07        6.03      2.74 o 
   0   5  34      255.89      267.13      5.20 o 
   1   5  34        5.26        3.50      2.88 o 
   2   5  34      105.69      100.70      3.13 o 
  -1   6  34       21.93       20.79      2.71 o 
   0   6  34       46.94       48.47      2.70 o 
   1   6  34       23.16       26.29      3.47 o 
   1   0  35        9.10       22.57      2.44 o 
   2   0  35       11.66        8.69      2.36 o 
   3   0  35      165.72      173.58      7.93 o 
   4   0  35       19.96       16.20      3.35 o 
  -4   1  35        1.83        5.68      3.70 o 
  -3   1  35       29.76       38.22      2.76 o 
  -2   1  35       51.58       52.74      3.27 o 
  -1   1  35       51.19       54.67      2.54 o 
   0   1  35       33.78       33.01      2.57 o 
   1   1  35       46.92       44.21      2.56 o 
   2   1  35       55.28       57.59      3.98 o 
   3   1  35       30.01       33.38      3.30 o 
   4   1  35        1.30        7.31      4.35 o 
  -3   2  35        3.48        3.68      2.33 o 
  -2   2  35      119.56      117.75      3.85 o 
  -1   2  35       16.83       15.20      2.83 o 
   0   2  35        4.38        8.55      2.23 o 
   1   2  35       17.86       15.22      2.41 o 
   2   2  35      122.06      115.37      7.27 o 
   3   2  35        3.75        4.02      3.04 o 
  -3   3  35      107.36      109.06      3.15 o 
  -2   3  35       35.57       38.04      2.78 o 
  -1   3  35       86.97       94.43      3.08 o 
   0   3  35       10.45        8.33      2.32 o 
   1   3  35       84.63       86.38      2.85 o 
   2   3  35       35.62       33.48      3.35 o 
   3   3  35      110.44      109.79      6.09 o 
  -3   4  35      111.63      114.44      2.91 o 
  -2   4  35        5.35        3.14      2.31 o 
  -1   4  35       16.37       17.76      2.70 o 
   0   4  35      143.77      141.43      4.08 o 
   1   4  35       14.98       14.67      3.09 o 
   2   4  35        4.68        4.92      2.97 o 
   3   4  35      112.42      110.69      7.06 o 
  -2   5  35       48.13       42.23      2.61 o 
  -1   5  35       20.88       23.06      2.90 o 
   0   5  35        0.01        1.17      2.51 o 
   1   5  35       20.53       19.57      3.21 o 
   2   5  35       47.88       43.71      3.02 o 
   0   0  36       63.88       63.33      3.72 o 
   1   0  36      723.37      756.39     26.03 o 
   2   0  36        3.75        3.98      2.39 o 
   3   0  36        0.29       -1.76      3.66 o 
  -3   1  36       14.82       12.26      3.42 o 
  -2   1  36      178.72      173.78      3.40 o 
  -1   1  36       31.87       33.52      2.62 o 
   0   1  36       20.21       26.58      2.41 o 
   1   1  36       30.11       31.76      2.54 o 
   2   1  36      177.96      166.31      3.70 o 
   3   1  36       15.51       16.87      2.96 o 
  -3   2  36        7.87        8.24      2.76 o 
  -2   2  36       77.55       82.44      2.99 o 
  -1   2  36       14.70       17.54      2.36 o 
   0   2  36       15.71       17.28      2.37 o 
   1   2  36       15.30       17.39      2.19 o 
   2   2  36       75.98       78.87      3.57 o 
   3   2  36        7.42       10.37      3.31 o 
  -3   3  36      263.44      271.90      8.93 o 
  -2   3  36        3.83        4.95      2.58 o 
  -1   3  36       67.07       69.89      2.70 o 
   0   3  36       89.56       90.31      2.89 o 
   1   3  36       64.81       66.30      2.67 o 
   2   3  36        3.83        4.13      3.26 o 
   3   3  36      265.52      259.87      9.02 o 
  -2   4  36       32.14       34.81      2.64 o 
  -1   4  36      176.53      183.95      5.13 o 
   0   4  36       18.91       15.01      2.77 o 
   1   4  36      174.46      183.20      3.99 o 
   2   4  36       32.88       32.10      3.09 o 
  -1   5  36       60.00       65.52      3.63 o 
   0   5  36        8.73       11.05      2.59 o 
   1   5  36       60.36       58.08      3.07 o 
   1   0  37      132.65      148.53      4.63 o 
   2   0  37        1.31        2.71      2.83 o 
   3   0  37       85.39       82.93      5.14 o 
  -3   1  37       12.51       16.70      2.72 o 
  -2   1  37       25.06       24.59      2.95 o 
  -1   1  37       11.28       10.48      2.90 o 
   0   1  37        0.17        5.07      2.39 o 
   1   1  37       13.25       11.43      2.87 o 
   2   1  37       27.43       29.51      3.37 o 
   3   1  37       12.42       16.26      3.41 o 
  -3   2  37        1.18       -1.27      2.58 o 
  -2   2  37        6.56        8.31      2.62 o 
  -1   2  37       38.79       40.82      2.79 o 
   0   2  37      174.63      176.85      7.86 o 
   1   2  37       39.57       40.64      2.46 o 
   2   2  37        6.50        5.27      3.30 o 
   3   2  37        1.16        1.36      3.19 o 
  -3   3  37        7.73        2.43      2.44 o 
  -2   3  37        9.90       11.62      2.61 o 
  -1   3  37      178.97      194.09     12.10 o 
   0   3  37        8.81        7.59      2.43 o 
   1   3  37      181.43      187.84      5.03 o 
   2   3  37        9.43        9.74      3.47 o 
   3   3  37        8.61        6.81      7.36 o 
  -2   4  37       74.98       83.78      3.13 o 
  -1   4  37       25.26       28.30      2.51 o 
   0   4  37       10.39        6.83      2.61 o 
   1   4  37       26.34       27.71      3.18 o 
   2   4  37       71.86       73.21      3.38 o 
  -1   5  37       39.52       40.13      3.11 o 
   0   5  37       68.59       62.37      2.99 o 
   1   5  37       40.56       42.61      3.04 o 
   0   0  38        1.60        0.66      3.62 o 
   1   0  38      645.26      637.48     29.82 o 
   2   0  38      150.37      142.96      3.52 o 
   3   0  38       56.37       61.40      3.84 o 
  -3   1  38        0.32        1.42      2.62 o 
  -2   1  38       31.54       37.46      3.37 o 
  -1   1  38       93.96       95.71      4.09 o 
   0   1  38      124.91      137.69      2.87 o 
   1   1  38       94.34      101.03      3.18 o 
   2   1  38       30.13       35.38      3.17 o 
   3   1  38        0.19        3.23      3.99 o 
  -3   2  38       35.35       38.50      3.40 o 
  -2   2  38       84.97       99.97      5.16 o 
  -1   2  38       25.14       28.86      2.75 o 
   0   2  38       33.64       35.25      2.63 o 
   1   2  38       24.26       24.56      2.76 o 
   2   2  38       87.55       94.86      5.53 o 
   3   2  38       35.14       37.85      3.95 o 
  -2   3  38       49.99       55.18      3.26 o 
  -1   3  38       55.56       57.33      2.99 o 
   0   3  38        4.98        5.73      2.83 o 
   1   3  38       55.41       59.29      2.61 o 
   2   3  38       49.56       53.46      4.12 o 
  -2   4  38      100.86      118.77      3.98 o 
  -1   4  38      107.14      103.23      3.29 o 
   0   4  38        6.36        7.77      2.62 o 
   1   4  38      109.77      110.45      5.17 o 
   2   4  38      102.61      116.63      5.97 o 
   1   0  39        1.36        4.62      2.55 o 
   2   0  39        2.58        4.51      3.19 o 
   3   0  39      142.84      132.98     11.16 o 
  -3   1  39       69.22       76.33      4.71 o 
  -2   1  39       62.95       60.74      3.51 o 
  -1   1  39       16.82       23.82      2.85 o 
   0   1  39        2.79       13.38      2.70 o 
   1   1  39       16.71       21.74      2.52 o 
   2   1  39       66.99       59.26      4.42 o 
   3   1  39       71.09       76.73      4.63 o 
  -2   2  39       34.00       34.29      3.04 o 
  -1   2  39       27.81       31.01      2.74 o 
   0   2  39      254.91      273.67     10.47 o 
   1   2  39       28.27       29.53      2.61 o 
   2   2  39       36.08       35.45      3.72 o 
  -2   3  39       39.29       43.18      3.25 o 
  -1   3  39       82.04       92.50      5.94 o 
   0   3  39        0.82        1.76      2.74 o 
   1   3  39       84.69       92.47      3.10 o 
   2   3  39       39.72       42.99      5.25 o 
  -1   4  39       92.74       89.17      3.89 o 
   0   4  39        9.72       15.16      2.73 o 
   1   4  39       93.79       92.19      3.40 o 
   0   0  40      131.51      132.05      6.99 o 
   1   0  40       39.52       46.16      2.83 o 
   2   0  40       68.17       68.58      3.60 o 
  -2   1  40       14.94       14.28      2.93 o 
  -1   1  40      120.79      133.93      6.51 o 
   0   1  40      364.93      413.28     10.58 o 
   1   1  40      121.90      137.61      3.22 o 
   2   1  40       15.64       13.50      3.11 o 
  -2   2  40       21.76       18.37      2.89 o 
  -1   2  40       15.71       13.82      2.81 o 
   0   2  40        4.92        7.74      2.39 o 
   1   2  40       14.86       15.86      2.78 o 
   2   2  40       19.50       18.79      3.69 o 
  -1   3  40      102.23      107.80      5.43 o 
   0   3  40        0.06        1.65      2.33 o 
   1   3  40      103.48      113.54      4.96 o 
   0   4  40        1.23        0.92      2.72 o 
   1   0  41       49.94       53.41      2.68 o 
   2   0  41        4.29        7.48      3.13 o 
  -2   1  41       95.24       91.45      5.36 o 
  -1   1  41       24.91       22.41      3.35 o 
   0   1  41       43.94       47.51      2.98 o 
   1   1  41       23.98       20.10      2.92 o 
   2   1  41       96.15       93.45      3.89 o 
  -2   2  41       20.25       25.56      3.13 o 
  -1   2  41       21.27       22.96      2.96 o 
   0   2  41      143.51      160.95      6.40 o 
   1   2  41       21.98       23.18      2.86 o 
   2   2  41       19.27       20.96      2.87 o 
  -1   3  41       38.05       44.80      3.20 o 
   0   3  41        9.61       12.75      2.76 o 
   1   3  41       41.04       48.09      3.06 o 
   0   0  42      219.56      262.06     20.03 o 
   1   0  42       19.07       28.37      3.43 o 
   2   0  42        4.00        1.83      2.99 o 
  -1   1  42       13.08       11.12      2.78 o 
   0   1  42      150.70      135.52      4.23 o 
   1   1  42       13.47       11.41      2.62 o 
  -1   2  42      100.58      113.27      5.08 o 
   0   2  42        5.91       11.54      3.04 o 
   1   2  42       98.76      104.04      3.61 o 
   1   0  43       19.16       16.88      3.44 o 
  -1   1  43      128.46      148.05      7.46 o 
   0   1  43      211.93      250.86      9.13 o 
   1   1  43      128.21      135.48      6.45 o 
   0   2  43        2.10        5.74      2.49 o 
   0   0  44        0.72        3.45     13.43 o 
                                                 
